# Supplementary material for: Contrast in the density and biomass of fish in a reef system with different fishing intensity in the Mexican Caribbean
Source: PeerJ. 2025 Apr 4;13:e19031. doi: 10.7717/peerj.19031 (PMC11974544; doi:10.7717/peerj.19031)
Supplement: Supplemental Information 1 — Fsh catches by month in the years 2007 and 2008 are presented, in each of the quadrants (C). [file peerj-13-19031-s001.zip]

Archive with 21 entries (20 files):
- fishery database/
- fishery database/._PESCAENERO2008.xls
- fishery database/._PESCADICIEMBRE2007.xls
- fishery database/._PESCAABRIL2008.xls
- fishery database/._PESCAFEB2008.xls
- fishery database/._PESCAJUNIO2008.xls
- fishery database/._PESCAMARZO2008.xls
- fishery database/._PESCAMAYO2008.xls
- fishery database/._PESCAAGOSTO2007.xls
- fishery database/._PESCAOCTUBRE2007.xls
- fishery database/._PESCANOV2007.xls
- fishery database/PESCAABRIL2008.xls
- fishery database/PESCAAGOSTO2007.xls
- fishery database/PESCADICIEMBRE2007.xls
- fishery database/PESCAENERO2008.xls
- fishery database/PESCAFEB2008.xls
- fishery database/PESCAJUNIO2008.xls
- fishery database/PESCAMARZO2008.xls
- fishery database/PESCAMAYO2008.xls
- fishery database/PESCANOV2007.xls
- fishery database/PESCAOCTUBRE2007.xls
