# Supplementary material for: Contrast in the density and biomass of fish in a reef system with different fishing intensity in the Mexican Caribbean
Source: PeerJ. 2025 Apr 4;13:e19031. doi: 10.7717/peerj.19031 (PMC11974544; doi:10.7717/peerj.19031)
Supplement: Supplemental Information 1 — Fsh catches by month in the years 2007 and 2008 are presented, in each of the quadrants (C). [file peerj-13-19031-s001.zip › fishery database/PESCAABRIL2008.xls]

## Sheet: Hoja1
Fishing data in Banco Chinchorro April 7, 2008
Sample: 1
Size of the boat: 25 Feet MOTOR: 60 hp					C27	454035	2044386
Number of fishers: 3
Time of departure: 8:00 Time of arrival: 3:30 PM				7.5
Fishing gear: spear
Fish filet:10 kg		10	0.666667
Catch
	Length . cm	Weight: kg	CPUE	CPUE Liz
Lachnolaimus maximus	38	0.85	0.0566667	0.0566667
Lachnolaimus maximus	54	2.4	0.16	0.16
Lachnolaimus maximus	46	1.8	0.12	0.12
Lachnolaimus maximus	49.5	1.1	0.0733333	0.0733333
Lachnolaimus maximus	35	5	0.333333	0.333333
Lachnolaimus maximus	45	1	0.0666667	0.0666667
Lutjanus analis	53	1.85	0.123333	0.123333
Lutjanus analis	59	2.2	0.146667	0.146667
Lutjanus analis	54	1.9	0.126667	0.126667
Lutjanus analis	66	3.3	0.22	0.22
Micteroperca bonaci	48	1.9	0.126667	0.126667
Micteroperca bonaci	41	1.3	0.0866667	0.0866667
Micteroperca bonaci	76	4	0.266667	0.266667
Micteroperca bonaci	96	13	0.866667	0.866667
Epinephelus striatus	63	3.5	0.233333	0.233333
Epinephelus striatus	58.5	2.7	0.18	0.18
Epinephelus striatus	58.5	2.5	0.166667	0.166667
Epinephelus striatus	49.5	1.5	0.1	0.1
Epinephelus striatus	67	4.2	0.28	0.28
Ocyurus chrysurus	45	1.1	0.0733333	0.0733333
Ocyurus chrysurus	51	1.8	0.12	0.12
	Total	58.9	3.92667	3.92667
Fishing data in Banco Chinchorro April 7, 2008
Sample: 2
Size of the boat: 25 Feet MOTOR: 60 hp					C32	455921	2038541
Number of fishers: 3
Time of departure: 7:30 Time of arrival: 2:30 PM
Fishing gear: spear
Fish filet:10 kg		10	0.714286
Catch
	Length . cm	Weight: kg	CPUE	CPUE Liz (7)
Ocyurus chrysurus	46	0.9	0.0642857	0.0642857
Ocyurus chrysurus	41	0.65	0.0464286	0.0464286
Ocyurus chrysurus	52	1.6	0.114286	0.114286
Lachnolaimus maximus	53	2.3	0.164286	0.164286
Lachnolaimus maximus	31.7	0.6	0.0428571	0.0428571
Lachnolaimus maximus	63	2.9	0.207143	0.207143
Lachnolaimus maximus	69	3.7	0.264286	0.264286
Epinephelus striatus	65	2.7	0.192857	0.192857
Epinephelus striatus	71	4.4	0.314286	0.314286
Epinephelus striatus	64	3.8	0.271429	0.271429
Epinephelus striatus	70	5.1	0.364286	0.364286
Epinephelus cruentatus	56	2.1	0.15	0.15
Epinephelus fulvus	41	1.2	0.0857143	0.0857143
Epinephelus fulvus	36	0.65	0.0464286	0.0464286
Epinephelus guttatus	42	1	0.0714286	0.0714286
Epinephelus guttatus	47	1.2	0.0857143	0.0857143
Epinephelus guttatus	44	1.1	0.0785714	0.0785714
	Total	35.9	2.56429	2.56429
Fishing data in Banco Chinchorro April 7, 2008
Sample: 3
Size of the boat: 25 Feet MOTOR: 60 hp
Number of fishers: 3
Time of departure: 7:00 Time of arrival: 3:00 PM					C33	464045	2035908
Fishing gear: spear
Fish filet:
Catch
	Length . cm	Weight: kg	CPUE	CPUE Liz (8)
Epinephelus guttatus	58	2.2	0.1375	0.1375
Epinephelus guttatus	69	5	0.3125	0.3125
Epinephelus guttatus	40	1	0.0625	0.0625
Epinephelus striatus	53	2.9	0.18125	0.18125
Lachnolaimus maximus	57	2.45	0.153125	0.153125
Lachnolaimus maximus	50	1.75	0.109375	0.109375
Lachnolaimus maximus	44	1	0.0625	0.0625
Lachnolaimus maximus	39	0.7	0.04375	0.04375
Lachnolaimus maximus	55	2.2	0.1375	0.1375
Lachnolaimus maximus	57	2.5	0.15625	0.15625
Lutjanus apodus	51	1.6	0.1	0.1
Lutjanus apodus	44	1	0.0625	0.0625
Lutjanus apodus	38	0.6	0.0375	0.0375
Lutjanus apodus	40	0.75	0.046875	0.046875
Lutjanus apodus	45	1.3	0.08125	0.08125
Lutjanus apodus	47	1.2	0.075	0.075
Epinephelus striatus	58.5	2.7	0.16875	0.16875
Epinephelus striatus	58.5	2.5	0.15625	0.15625
Epinephelus striatus	66	4	0.25	0.25
Epinephelus striatus	63	5.2	0.325	0.325
Epinephelus striatus	41	1.4	0.0875	0.0875
Epinephelus striatus	33	0.45	0.028125	0.028125
Lutjanus griseus	51	1.8	0.1125	0.1125
Lutjanus griseus	68	3.6	0.225	0.225
Micteroperca tigris	65	3.1	0.19375	0.19375
Mycteroperca bonaci	75	4.9	0.30625	0.30625
Mycteroperca bonaci	84.5	8	0.5	0.5
	Total	65.8	4.1125	4.1125
Fishing data in Banco Chinchorro April 7, 2008
Sample: 4
Size of the boat: 25 Feet MOTOR: 60 hp					C9	475474	2065993
Number of fishers: 3
Time of departure: 7:00 Time of arrival: 3:00 PM
Fishing gear: Fishhook
Fish filet:
Catch	Length . cm	Weight: kg	CPUE	CPUE Liz (8)
Lutjanus vivanus	34	0.25	0.015625	0.015625
Lutjanus vivanus	37	0.4	0.025	0.025
Lutjanus vivanus	28	0.15	0.009375	0.009375
Lutjanus vivanus	36	0.4	0.025	0.025
Lutjanus vivanus	36	0.4	0.025	0.025
Lutjanus vivanus	34	0.3	0.01875	0.01875
Lutjanus vivanus	33	0.15	0.009375	0.009375
Lutjanus vivanus	36	0.15	0.009375	0.009375
Lutjanus vivanus	30	0.2	0.0125	0.0125
Lutjanus vivanus	30	0.15	0.009375	0.009375
Lutjanus vivanus	33	0.2	0.0125	0.0125
Lutjanus vivanus	41	0.4	0.025	0.025
Lutjanus vivanus	43.5	0.7	0.04375	0.04375
Lutjanus vivanus	40.5	0.5	0.03125	0.03125
Lutjanus vivanus	33	0.3	0.01875	0.01875
Lutjanus vivanus	45.5	0.9	0.05625	0.05625
Lutjanus vivanus	41.5	0.4	0.025	0.025
Lutjanus vivanus	34	0.5	0.03125	0.03125
Lutjanus vivanus	42	0.85	0.053125	0.053125
Lutjanus vivanus	41	0.77	0.048125	0.048125
Lutjanus vivanus	37	0.62	0.03875	0.03875
Lutjanus vivanus	49	1.35	0.084375	0.084375
Lutjanus vivanus	35	0.55	0.034375	0.034375
Lutjanus vivanus	33	0.4	0.025	0.025
Lutjanus vivanus	49	1.35	0.084375	0.084375
Lutjanus vivanus	36	0.55	0.034375	0.034375
Lutjanus vivanus	34	0.45	0.028125	0.028125
Lutjanus vivanus	44	1	0.0625	0.0625
Lutjanus vivanus	40.5	0.7	0.04375	0.04375
Lutjanus vivanus	30.5	0.2	0.0125	0.0125
Lutjanus vivanus	31	0.2	0.0125	0.0125
Lutjanus vivanus	35	0.3	0.01875	0.01875
Lutjanus vivanus	33	0.2	0.0125	0.0125
Lutjanus vivanus	33	0.3	0.01875	0.01875
Lutjanus vivanus	32	0.3	0.01875	0.01875
Lutjanus vivanus	31	0.3	0.01875	0.01875
Lutjanus vivanus	37	0.4	0.025	0.025
Lutjanus vivanus	37	0.4	0.025	0.025
Lutjanus vivanus	34	0.4	0.025	0.025
Lutjanus vivanus	33	0.2	0.0125	0.0125
Lutjanus vivanus	49	1.1	0.06875	0.06875
Lutjanus vivanus	37	0.5	0.03125	0.03125
Lutjanus vivanus	35	0.25	0.015625	0.015625
Lutjanus vivanus	34	0.2	0.0125	0.0125
Lutjanus vivanus	26	0.15	0.009375	0.009375
Lutjanus vivanus	30	0.15	0.009375	0.009375
Lutjanus vivanus	33	0.15	0.009375	0.009375
Lutjanus buccanella	30	0.42	0.02625	0.02625
Lutjanus buccanella	31.5	0.5	0.03125	0.03125
Lutjanus buccanella	40	0.85	0.053125	0.053125
	Total	22.51	1.40687	1.40687

## Sheet: Hoja2
Fishing data in Banco Chinchorro April 8, 2008
Sample: 1
Size of the boat: 25 Feet MOTOR: 60 hp					C6	460496	2068719
Number of fishers: 2
Time of departure: 7:00 Time of arrival: 2:00 PM
Fishing gear: Fishhook
Fish filet:
Catch
	Length . cm	Weight: kg	CPUE	CPUE Liz (7)
Lutjanus vivanus	44.5	0.5	0.0714286	0.0714286
Lutjanus vivanus	41.5	0.4	0.0571429	0.0571429
Lutjanus vivanus	36.5	0.2	0.0285714	0.0285714
Lutjanus vivanus	37	0.4	0.0571429	0.0571429
Lutjanus vivanus	38	0.4	0.0571429	0.0571429
Lutjanus vivanus	40	0.6	0.0857143	0.0857143
Lutjanus vivanus	41	0.3	0.0428571	0.0428571
Lutjanus vivanus	44	0.6	0.0857143	0.0857143
Lutjanus vivanus	42.5	0.5	0.0714286	0.0714286
Lutjanus vivanus	44.5	0.5	0.0714286	0.0714286
Lutjanus vivanus	33	0.3	0.0428571	0.0428571
Lutjanus vivanus	33	0.2	0.0285714	0.0285714
Lutjanus vivanus	49	1.1	0.157143	0.157143
Lutjanus vivanus	37	0.5	0.0714286	0.0714286
Lutjanus vivanus	37	0.4	0.0571429	0.0571429
Lutjanus vivanus	34	0.4	0.0571429	0.0571429
Lutjanus vivanus	31	0.2	0.0285714	0.0285714
Lutjanus vivanus	30.5	0.2	0.0285714	0.0285714
Lutjanus vivanus	33.5	0.2	0.0285714	0.0285714
Lutjanus vivanus	33	0.2	0.0285714	0.0285714
Lutjanus vivanus	33	0.3	0.0428571	0.0428571
Lutjanus vivanus	33	0.2	0.0285714	0.0285714
Lutjanus vivanus	49	1.1	0.157143	0.157143
Lutjanus vivanus	48	0.7	0.1	0.1
Lutjanus vivanus	42	0.5	0.0714286	0.0714286
Lutjanus vivanus	37.5	0.3	0.0428571	0.0428571
Lutjanus vivanus	40.5	0.4	0.0571429	0.0571429
Lutjanus vivanus	40.5	0.3	0.0428571	0.0428571
Lutjanus vivanus	41	0.4	0.0571429	0.0571429
Lutjanus vivanus	43.5	0.7	0.1	0.1
Lutjanus vivanus	40.5	0.5	0.0714286	0.0714286
Lutjanus vivanus	38	0.3	0.0428571	0.0428571
Lutjanus vivanus	38	0.3	0.0428571	0.0428571
Lutjanus vivanus	36	0.2	0.0285714	0.0285714
Lutjanus vivanus	37	0.2	0.0285714	0.0285714
Lutjanus vivanus	41	0.5	0.0714286	0.0714286
Lutjanus vivanus	35	0.3	0.0428571	0.0428571
Lutjanus vivanus	35	0.3	0.0428571	0.0428571
Lutjanus vivanus	33	0.2	0.0285714	0.0285714
Lutjanus vivanus	33	0.3	0.0428571	0.0428571
Lutjanus vivanus	33	0.2	0.0285714	0.0285714
Lutjanus vivanus	49	1.1	0.157143	0.157143
Lutjanus vivanus	37	0.5	0.0714286	0.0714286
	Total	17.9	2.55714	2.55714
Fishing data in Banco Chinchorro April 8, 2008
Sample: 2
Size of the boat: 25 Feet MOTOR: 60 hp				C4	473475	2070512
Number of fishers: 3
Time of departure: 7:30 Time of arrival: 2:30 PM
Fishing gear: spear
Fish filet:	30 kg	30	2.14286
Catch
	Length . cm	Weight: kg	CPUE
Lachnolaimus maximus	54	2.4	0.171429
Lachnolaimus maximus	46	1.8	0.128571
Lachnolaimus maximus	54	2.2	0.157143
Epinephelus striatus	41	1.4	0.1
Epinephelus striatus	33	0.45	0.0321429
Epinephelus striatus	55	2.4	0.171429
Lutjanus apodus	29.4	0.34	0.0242857
Lutjanus apodus	51	1.8	0.128571
Lutjanus apodus	33	0.3	0.0214286
Lutjanus apodus	51	1.6	0.114286
Lutjanus apodus	44	1	0.0714286
	Total	15.69	1.12071
Sample: 3
Size of the boat: 25 Feet MOTOR: 60 hp
Number of fishers: 3				C19	455753	2050791
Time of departure: 7:30 Time of arrival: 2:30 PM
Fishing gear: spear
Fish filet:	20 kg	20	1.42857
Catch
	Length . cm	Weight: kg	CPUE
Lutjanus griseus	68	3.6	0.257143
Lutjanus griseus	73	5	0.357143
Lutjanus griseus	65	3.2	0.228571
Lachnolaimus maximus	46	1.8	0.128571
Lachnolaimus maximus	54	2.2	0.157143
Lachnolaimus maximus	58	3.1	0.221429
Lachnolaimus maximus	35	0.75	0.0535714
Epinephelus striatus	59.5	2.8	0.2
Epinephelus striatus	68	3.5	0.25
Epinephelus striatus	63	3	0.214286
Mycteroperca bonaci	95	10.2	0.728571
Mycteroperca bonaci	79	6.2	0.442857
	Total	45.35	3.23929
Sample: 4
Size of the boat: 25 Feet MOTOR: 60 hp
Number of fishers: 3
Time of departure: 8:30 Time of arrival: 3:00 PM				C27	454314	2043144
Fishing gear: spear
Fish filet:	20 kg	20	1.53846
Catch
	Longitud cm	Peso kg	CPUE
Sphyraena barracuda	72	2.7	0.207692
Sphyraena barracuda	75	3.5	0.269231
Sphyraena barracuda	65	2.25	0.173077
Sphyraena barracuda	61	1.5	0.115385
Sphyraena barracuda	72	2.51	0.193077
Sphyraena barracuda	54	1.1	0.0846154
Sphyraena barracuda	75	3.5	0.269231
Sphyraena barracuda	65	2.25	0.173077
Sphyraena barracuda	75	3.5	0.269231
Sphyraena barracuda	62	1.4	0.107692
Lachnolaimus maximus	33	0.625	0.0480769
Lachnolaimus maximus	38	1	0.0769231
Lachnolaimus maximus	31	0.55	0.0423077
Lachnolaimus maximus	40	1.1	0.0846154
Epinephelus striatus	58.5	2.5	0.192308
Epinephelus striatus	49.5	1.5	0.115385
Epinephelus striatus	67	4.2	0.323077
	Total	35.685	2.745

## Sheet: Hoja3
Fishing data in Banco Chinchorro April 9, 2008
Sample: 1
Size of the boat: 25 Feet MOTOR: 60 hp
Number of fishers: 3
Time of departure: 7:00 Time of arrival: 2:00 PM
Fishing gear: spear
Fish filet:
Catch				C32	456444	2036319
	Length . cm	Weight: kg	CPUE
Epinephelus striatus	69	4.9	0.35
Epinephelus striatus	64	3.7	0.264286
Epinephelus striatus	64	3.7	0.264286
Epinephelus striatus	46	1.1	0.0785714
Epinephelus striatus	63	5.2	0.371429
Epinephelus striatus	41	1.4	0.1
Lachnolaimus maximus	65	3.25	0.232143
Lachnolaimus maximus	57	3.4	0.242857
Lachnolaimus maximus	57	3.4	0.242857
Lachnolaimus maximus	54.5	2.1	0.15
Lachnolaimus maximus	48	1.4	0.1
Lachnolaimus maximus	40	1.4	0.1
Lutjanus analis	70	2.9	0.207143
Lutjanus analis	51	1.3	0.0928571
Lutjanus analis	62	2.8	0.2
Lutjanus analis	62	2.9	0.207143
Micteroperca bonaci	41	1.3	0.0928571
Micteroperca bonaci	1.05	13.5	0.964286
Micteroperca bonaci	76	4	0.285714
Micteroperca bonaci	96	13	0.928571
Micteroperca bonaci	91	8.5	0.607143
	Total	85.15	6.08214
Fishing data in Banco Chinchorro April 9, 2008
Sample: 2
Size of the boat: 25 Feet MOTOR: 60 hp
Number of fishers: 3
Time of departure: 6:30 Time of arrival: 2:00 PM				C21	468265	2051072
Fishing gear: Fishhook
Fish filet:
Catch	Length . cm	Weight: kg	CPUE
Lutjanus vivanus	39	0.6	0.04
Lutjanus vivanus	31	0.35	0.0233333
Lutjanus vivanus	40	0.6	0.04
Lutjanus vivanus	35	0.48	0.032
Lutjanus vivanus	31	0.3	0.02
Lutjanus vivanus	34	0.45	0.03
Lutjanus vivanus	32	0.32	0.0213333
Lutjanus vivanus	40.5	0.4	0.0266667
Lutjanus vivanus	40.5	0.3	0.02
Lutjanus vivanus	30.5	0.2	0.0133333
Lutjanus vivanus	42	0.5	0.0333333
Lutjanus vivanus	36.5	0.3	0.02
Lutjanus vivanus	41	0.5	0.0333333
Lutjanus vivanus	35	0.3	0.02
Lutjanus vivanus	32	0.3	0.02
Lutjanus vivanus	31	0.3	0.02
Lutjanus vivanus	34	0.3	0.02
Lutjanus vivanus	30	0.2	0.0133333
Lutjanus vivanus	38.5	0.4	0.0266667
Lutjanus vivanus	32	0.3	0.02
Lutjanus vivanus	32	0.2	0.0133333
Lutjanus vivanus	31.5	0.3	0.02
Lutjanus vivanus	33	0.2	0.0133333
Lutjanus vivanus	33.5	0.2	0.0133333
Lutjanus vivanus	33	0.3	0.02
Lutjanus vivanus	31	0.2	0.0133333
Lutjanus vivanus	39	0.6	0.04
Lutjanus vivanus	31.5	0.3	0.02
Lutjanus vivanus	26	0.15	0.01
Lutjanus vivanus	30	0.15	0.01
Lutjanus vivanus	33	0.15	0.01
Lutjanus vivanus	36	0.15	0.01
Lutjanus vivanus	30	0.2	0.0133333
Lutjanus vivanus	30	0.15	0.01
Lutjanus vivanus	35	0.3	0.02
Lutjanus vivanus	41	0.6	0.04
Lutjanus vivanus	35.5	0.4	0.0266667
Lutjanus vivanus	34	0.15	0.01
Lutjanus vivanus	32	0.15	0.01
Lutjanus vivanus	39	0.4	0.0266667
Seriola rivoliana	15	16	1.06667
	Total	28.65	1.91
Fishing data in Banco Chinchorro April 9, 2008
Sample: 3
Size of the boat: 25 Feet MOTOR: 60 hp
Number of fishers: 3				C33	462215	2036150
Time of departure: 8:00 Time of arrival: 2:30 PM
Fishing gear: spear
Fish filet:	30 Kg	30	2.30769
Catch	Length . cm	Weight: kg	CPUE
Lachnolaimus maximus	65	3.25	0.25
Lachnolaimus maximus	57	3.4	0.261538
Lachnolaimus maximus	57	3.4	0.261538
Epinephelus guttatus	63.5	3.2	0.246154
Epinephelus guttatus	42	1	0.0769231
Epinephelus striatus	75	5.8	0.446154
Epinephelus striatus	61	2.8	0.215385
Epinephelus striatus	53	1.9	0.146154
Epinephelus striatus	48	1.5	0.115385
	Total	26.25	2.01923
Fishing data in Banco Chinchorro April 9, 2008
Sample: 4
Size of the boat: 25 Feet MOTOR: 60 hp
Number of fishers: 3				C27	454371	2041660
Time of departure: 8:00 Time of arrival: 3:30 PM
Fishing gear: spear
Fish filet:
Catch	Length . cm	Weight: kg	CPUE
Epinephelus striatus	58.5	2.7	0.18
Epinephelus striatus	61	2.8	0.186667
Epinephelus striatus	53	1.9	0.126667
Epinephelus striatus	62	5.1	0.34
Epinephelus striatus	51	2.1	0.14
Lachnolaimus maximus	55	1.8	0.12
Lachnolaimus maximus	59	2.2	0.146667
Lachnolaimus maximus	43	1.1	0.0733333
Lachnolaimus maximus	57	2.1	0.14
Lachnolaimus maximus	38	0.85	0.0566667
Lachnolaimus maximus	54	2.4	0.16
Mycteroperca bonaci	75	4.9	0.326667
Mycteroperca bonaci	84.5	8	0.533333
Ocyurus chrysurus	39	0.7	0.0466667
Ocyurus chrysurus	42	0.9	0.06
Ocyurus chrysurus	58	1.7	0.113333
Ocyurus chrysurus	45	1.1	0.0733333
Ocyurus chrysurus	51	1.8	0.12
Ocyurus chrysurus	53	1.9	0.126667
Sphyraena barracuda	90	3.7	0.246667
Sphyraena barracuda	57	1.4	0.0933333
Sphyraena barracuda	63	1.8	0.12
	Total	52.95	3.53

## Sheet: Hoja4
Fishing data in Banco Chinchorro April 10, 2008
Sample: 1
Size of the boat: 25 Feet MOTOR: 60 hp
Number of fishers: 3
Time of departure: 7:30 Time of arrival: 2:30 PM				C23	454446	2048345
Fishing gear: spear
Fish filet:	5 Kg	5	0.357143
Catch
	Length . cm	Weight: kg	CPUE
Sphyraena barracuda	79	3.5	0.25
Sphyraena barracuda	58	1.35	0.0964286
Sphyraena barracuda	60	1.45	0.103571
Ocyurus chrysurus	47	1	0.0714286
Ocyurus chrysurus	39	0.7	0.05
Ocyurus chrysurus	42	0.9	0.0642857
Ocyurus chrysurus	58	1.7	0.121429
Ocyurus chrysurus	45	1.1	0.0785714
Ocyurus chrysurus	51	1.8	0.128571
Micteroperca bonaci	80	6	0.428571
Micteroperca bonaci	96	9.2	0.657143
Lutjanus analis	39	0.75	0.0535714
Lutjanus analis	43	0.9	0.0642857
Lutjanus analis	40	0.8	0.0571429
Lutjanus analis	39	0.7	0.05
Lachnolaimus maximus	37	4	0.285714
Lachnolaimus maximus	40	0.5	0.0357143
Lachnolaimus maximus	42	0.7	0.05
Lachnolaimus maximus	37	0.6	0.0428571
Lachnolaimus maximus	41	0.8	0.0571429
Lachnolaimus maximus	42	0.8	0.0571429
Epinephelus striatus	62	5.1	0.364286
Epinephelus striatus	51	2.1	0.15
Epinephelus striatus	55	2.1	0.15
Epinephelus striatus	65	4.1	0.292857
	Total	52.65	3.76071
Fishing data in Banco Chinchorro April 10, 2008
Sample: 2
Size of the boat: 25 Feet MOTOR: 60 hp				C9	475679	2066198
Number of fishers: 3
Time of departure: 7:00 Time of arrival: 2:00 PM
Fishing gear: Fishhook
Fish filet:
Catch
	Length . cm	Weight: kg	CPUE
Lutjanus vivanus	34	0.4	0.0285714
Lutjanus vivanus	40	0.7	0.05
Lutjanus vivanus	28	0.3	0.0214286
Lutjanus vivanus	34	0.47	0.0335714
Lutjanus vivanus	24	0.25	0.0178571
Lutjanus vivanus	25.5	0.2	0.0142857
Lutjanus vivanus	33	0.45	0.0321429
Lutjanus vivanus	39	0.7	0.05
Lutjanus vivanus	34	0.45	0.0321429
Lutjanus vivanus	44	0.9	0.0642857
Lutjanus vivanus	49	1.4	0.1
Lutjanus vivanus	45	0.85	0.0607143
Lutjanus vivanus	34	0.4	0.0285714
Lutjanus vivanus	43	0.95	0.0678571
Lutjanus vivanus	36	0.5	0.0357143
Lutjanus vivanus	39	0.6	0.0428571
Lutjanus vivanus	31	0.35	0.025
Lutjanus vivanus	40	0.6	0.0428571
Lutjanus vivanus	35	0.48	0.0342857
Lutjanus vivanus	31	0.3	0.0214286
Lutjanus vivanus	38	0.5	0.0357143
Lutjanus vivanus	37	0.4	0.0285714
Lutjanus vivanus	30	0.25	0.0178571
Lutjanus vivanus	36	0.4	0.0285714
Lutjanus vivanus	36	0.4	0.0285714
Lutjanus vivanus	34	0.3	0.0214286
Lutjanus vivanus	33	0.15	0.0107143
Lutjanus vivanus	32	0.2	0.0142857
Lutjanus vivanus	34	0.4	0.0285714
Lutjanus vivanus	29	0.18	0.0128571
Lutjanus vivanus	34	0.4	0.0285714
Lutjanus vivanus	40	0.7	0.05
Lutjanus vivanus	28	0.3	0.0214286
Lutjanus vivanus	26	0.15	0.0107143
Lutjanus vivanus	30	0.15	0.0107143
Lutjanus vivanus	33	0.15	0.0107143
Lutjanus vivanus	36	0.15	0.0107143
Lutjanus vivanus	30	0.2	0.0142857
Lutjanus vivanus	30	0.15	0.0107143
Lutjanus vivanus	45	1	0.0714286
Lutjanus vivanus	42	0.85	0.0607143
Lutjanus vivanus	28	0.27	0.0192857
Lutjanus vivanus	25	0.2	0.0142857
Lutjanus vivanus	44	1	0.0714286
Lutjanus vivanus	36	0.57	0.0407143
Lutjanus vivanus	50	1.3	0.0928571
	Total	21.97	1.56929
Fishing data in Banco Chinchorro April 10, 2008
Sample: 3
Size of the boat: 25 Feet MOTOR: 60 hp				C28	458143	2042201
Number of fishers: 3
Time of departure: 7:00 Time of arrival: 2:00 PM
Fishing gear: spear
Fish filet:
Catch
	Length . cm	Weight: kg	CPUE
Lutjanus apodus	51	1.8	0.128571
Lutjanus apodus	33	0.3	0.0214286
Lutjanus apodus	51	1.6	0.114286
Lutjanus apodus	44	1	0.0714286
Lutjanus apodus	38	0.6	0.0428571
Lutjanus analis	56	2.4	0.171429
Lutjanus analis	51	1.3	0.0928571
Lutjanus analis	60	2	0.142857
Lutjanus analis	57	2.5	0.178571
Lachnolaimus maximus	62	2.7	0.192857
Lachnolaimus maximus	47	1.3	0.0928571
Lachnolaimus maximus	45	1.2	0.0857143
Lachnolaimus maximus	43	1.1	0.0785714
Lachnolaimus maximus	46	1.8	0.128571
Epinephelus striatus	66	4	0.285714
Epinephelus striatus	67	4.2	0.3
Epinephelus striatus	74	5.9	0.421429
Epinephelus striatus	65	2.7	0.192857
Epinephelus striatus	71	4.4	0.314286
Ocyurus chrysurus	41	0.6	0.0428571
Ocyurus chrysurus	43	0.95	0.0678571
Ocyurus chrysurus	40	0.7	0.05
Ocyurus chrysurus	42	0.8	0.0571429
Sphyraena barracuda	79	3.5	0.25
Micteroperca tigris	65	4.5	0.321429
Micteroperca bonaci	96	9.2	0.657143
	Total	63.05	4.50357
Sample: 4
Size of the boat: 25 Feet MOTOR: 60 hp
Number of fishers: 3				C33	460889	2038541
Time of departure: 7:20 Time of arrival: 1:30 PM
Fishing gear: spear
Fish filet:	30 Kg	30	2.43243
Catch
	Length . cm	Weight: kg	CPUE
Epinephelus striatus	84	9	0.72973
Epinephelus striatus	63	3	0.243243
Epinephelus striatus	59	2.7	0.218919
Epinephelus striatus	65	4	0.324324
Lachnolaimus maximus	38.5	0.9	0.072973
Lachnolaimus maximus	38.8	1	0.0810811
Lachnolaimus maximus	38	0.85	0.0689189
Lachnolaimus maximus	57	2.1	0.17027
Lachnolaimus maximus	43	1.1	0.0891892
Lachnolaimus maximus	62	2.7	0.218919
Lutjanus analis	61	3.2	0.259459
Lutjanus analis	59	2.6	0.210811
	Total	33.15	2.68784

## Sheet: Hoja5
Fishing data in Banco Chinchorro April 11, 2008
Sample: 1
Size of the boat: 25 Feet MOTOR: 60 hp
Number of fishers: 3				C4	471477	2072977
Time of departure: 8:00 Time of arrival: 2:00 PM
Fishing gear: spear
Fish filet:	25 kg	25	2.08333
Catch
	Length . cm	Weight: kg	CPUE
Lutjanus analis	60	2.35	0.195833
Lutjanus analis	50	1.3	0.108333
Lutjanus analis	45	1	0.0833333
Lutjanus analis	42	0.8	0.0666667
Lutjanus analis	43	0.8	0.0666667
Lutjanus apodus	32	0.38	0.0316667
Lutjanus apodus	29	0.4	0.0333333
Lutjanus apodus	34	0.45	0.0375
Lutjanus apodus	33.6	0.4	0.0333333
Lachnolaimus maximus	55	1.8	0.15
Lachnolaimus maximus	59	2.2	0.183333
Lachnolaimus maximus	43	1.1	0.0916667
Lachnolaimus maximus	57	2.1	0.175
Lachnolaimus maximus	38	0.85	0.0708333
Epinephelus striatus	71	4.4	0.366667
Epinephelus striatus	64	3.8	0.316667
Epinephelus striatus	70	5.1	0.425
Epinephelus striatus	52	2.4	0.2
Sphyraena barracuda	75	3.5	0.291667
Sphyraena barracuda	65	2.25	0.1875
	Total	37.38	3.115
Fishing data in Banco Chinchorro April 11, 2008
Sample: 2
Size of the boat: 25 Feet MOTOR: 60 hp
Number of fishers: 3
Time of departure: 7:00 Time of arrival: 12:30 PM				C26	467518	2049839
Fishing gear: Fishhook
Fish filet:
Catch
	Length . cm	Weight: kg	CPUE
Lutjanus vivanus	36	0.4	0.0363636
Lutjanus vivanus	34	0.3	0.0272727
Lutjanus vivanus	33	0.15	0.0136364
Lutjanus vivanus	33	0.2	0.0181818
Lutjanus vivanus	37	0.35	0.0318182
Lutjanus vivanus	35	0.25	0.0227273
Lutjanus vivanus	34	0.2	0.0181818
Lutjanus vivanus	26	0.15	0.0136364
Lutjanus vivanus	51	1.3	0.118182
Lutjanus vivanus	32	0.2	0.0181818
Lutjanus vivanus	37.5	0.3	0.0272727
Lutjanus vivanus	33	0.2	0.0181818
Lutjanus vivanus	29	0.1	0.00909091
Lutjanus vivanus	41	0.65	0.0590909
Lutjanus vivanus	34	0.5	0.0454545
Lutjanus vivanus	42	0.85	0.0772727
Lutjanus vivanus	41	0.77	0.07
Lutjanus vivanus	50	1.3	0.118182
Lutjanus vivanus	33	0.4	0.0363636
Lutjanus vivanus	49	1.35	0.122727
Lutjanus vivanus	36	0.55	0.05
Lutjanus vivanus	34	0.45	0.0409091
Lutjanus vivanus	44	1	0.0909091
Lutjanus vivanus	38	0.3	0.0272727
Lutjanus vivanus	35	0.2	0.0181818
Lutjanus vivanus	45	0.6	0.0545455
Lutjanus vivanus	36	0.3	0.0272727
Lutjanus vivanus	33	0.2	0.0181818
Lutjanus vivanus	42	0.5	0.0454545
Lutjanus vivanus	36.5	0.3	0.0272727
Lutjanus vivanus	41	0.3	0.0272727
Lutjanus vivanus	44	0.6	0.0545455
Lutjanus vivanus	42.5	0.5	0.0454545
Lutjanus vivanus	44.5	0.5	0.0454545
Lutjanus vivanus	41.5	0.4	0.0363636
Lutjanus vivanus	36.5	0.2	0.0181818
Lutjanus vivanus	38	0.3	0.0272727
Lutjanus vivanus	40	0.75	0.0681818
Lutjanus vivanus	28	0.2	0.0181818
Lutjanus vivanus	35.5	0.55	0.05
Lutjanus vivanus	32	0.3	0.0272727
Lutjanus vivanus	32	0.32	0.0290909
Lutjanus vivanus	31.5	0.37	0.0336364
Lutjanus vivanus	32	0.38	0.0345455
Lutjanus vivanus	38	0.4	0.0363636
Lutjanus vivanus	39	0.5	0.0454545
Lutjanus vivanus	34	0.3	0.0272727
Lutjanus vivanus	30	0.2	0.0181818
Lutjanus vivanus	42	0.7	0.0636364
Lutjanus vivanus	37	0.4	0.0363636
Lutjanus vivanus	34	0.4	0.0363636
Lutjanus vivanus	31	0.2	0.0181818
Lutjanus vivanus	30.5	0.2	0.0181818
Lutjanus vivanus	33.5	0.2	0.0181818
Lutjanus vivanus	32.5	0.3	0.0272727
Lutjanus vivanus	34	0.25	0.0227273
Lutjanus vivanus	37	0.4	0.0363636
Lutjanus vivanus	28	0.15	0.0136364
Lutjanus vivanus	30	0.15	0.0136364
Lutjanus vivanus	36	0.5	0.0454545
Lutjanus vivanus	33	0.3	0.0272727
Lutjanus vivanus	35	0.3	0.0272727
Lutjanus vivanus	41	0.6	0.0545455
Lutjanus vivanus	35.5	0.4	0.0363636
Lutjanus vivanus	34	0.15	0.0136364
Lutjanus vivanus	32	0.15	0.0136364
Lutjanus vivanus	39	0.4	0.0363636
Lutjanus buccanella	32	0.45	0.0409091
Lutjanus buccanella	30	0.42	0.0381818
Lutjanus buccanella	31.5	0.5	0.0454545
Lutjanus buccanella	40	0.85	0.0772727
	Total	29.76	2.70545
