# Supplementary material for: Contrast in the density and biomass of fish in a reef system with different fishing intensity in the Mexican Caribbean
Source: PeerJ. 2025 Apr 4;13:e19031. doi: 10.7717/peerj.19031 (PMC11974544; doi:10.7717/peerj.19031)
Supplement: Supplemental Information 1 — Fsh catches by month in the years 2007 and 2008 are presented, in each of the quadrants (C). [file peerj-13-19031-s001.zip › fishery database/PESCAAGOSTO2007.xls]

## Sheet: Hoja1
Fishing data in Banco Chinchorro August 10, 2007
Sample: 1
Size of the boat: 25 Feet MOTOR: 60 hp
Number of fishers: 4
Time of departure: 7:00 Time of arrival: 3:30 PM
Fishing gear: spear
Fish filet:7 kg	Haemulon album	7	0.27451		C33	463077	2035093
Catch
	Length . cm	Weight: kg	CPUE
Lachnolaimus maximus	69	5	0.196078
Epinephelus guttatus	39	1.1	0.0431373
Epinephelus guttatus	45	1.4	0.054902
Epinephelus guttatus	36	0.7	0.027451
Epinephelus guttatus	44	1.2	0.0470588
Epinephelus cruentata	28	0.5	0.0196078
Epinephelus cruentata	28.5	0.55	0.0215686
Sphyraena barracuda	91	6.5	0.254902
Sphyraena barracuda	61	2	0.0784314
Ocyurus chrysurus	52	1	0.0392157
Ocyurus chrysurus	47	1	0.0392157
Ocyurus chrysurus	59	1.4	0.054902
Ocyurus chrysurus	48	1	0.0392157
Ocyurus chrysurus	43	1	0.0392157
Ocyurus chrysurus	50	1.2	0.0470588
Ocyurus chrysurus	39	0.6	0.0235294
Ocyurus chrysurus	47	1	0.0392157
Ocyurus chrysurus	47	1	0.0392157
Ocyurus chrysurus	39	0.7	0.027451
Ocyurus chrysurus	42	0.9	0.0352941
Ocyurus chrysurus	58	1.7	0.0666667
Ocyurus chrysurus	45	1.1	0.0431373
Ocyurus chrysurus	51	1.8	0.0705882
Ocyurus chrysurus	53	1.9	0.0745098
Ocyurus chrysurus	45	1.1	0.0431373
Ocyurus chrysurus	48	1.3	0.0509804
Ocyurus chrysurus	45	1.2	0.0470588
Ocyurus chrysurus	44	1.1	0.0431373
Ocyurus chrysurus	48	1.35	0.0529412
Ocyurus chrysurus	53	1.9	0.0745098
Ocyurus chrysurus	49	1.3	0.0509804
Ocyurus chrysurus	40	0.8	0.0313725
Ocyurus chrysurus	59	1.8	0.0705882
Ocyurus chrysurus	37	0.4	0.0156863
Ocyurus chrysurus	49	1.1	0.0431373
Ocyurus chrysurus	50	1.3	0.0509804
Ocyurus chrysurus	41	0.6	0.0235294
Ocyurus chrysurus	46	0.9	0.0352941
Ocyurus chrysurus	41	0.65	0.0254902
Ocyurus chrysurus	52	1.6	0.0627451
Ocyurus chrysurus	49	1.1	0.0431373
Ocyurus chrysurus	60	2.1	0.0823529
Ocyurus chrysurus	57	1.9	0.0745098
Ocyurus chrysurus	50	1.35	0.0529412
Ocyurus chrysurus	46	1.2	0.0470588
Ocyurus chrysurus	47	1.2	0.0470588
Ocyurus chrysurus	40	0.7	0.027451
Ocyurus chrysurus	43	1	0.0392157
Ocyurus chrysurus	52	1.65	0.0647059
Ocyurus chrysurus	43	1	0.0392157
Ocyurus chrysurus	41	0.6	0.0235294
Ocyurus chrysurus	43	0.95	0.0372549
Ocyurus chrysurus	40	0.7	0.027451
Ocyurus chrysurus	42	0.8	0.0313725
Ocyurus chrysurus	59	1.7	0.0666667
Ocyurus chrysurus	47	0.8	0.0313725
Ocyurus chrysurus	53	1.6	0.0627451
	total	75	2.94118
Sample: 2
Size of the boat: 25 Feet MOTOR: 60 hp					C26	467348	2046519
Number of fishers: 3
Time of departure: 8:00 Time of arrival: 3:00 PM
Fishing gear: spear
Fish filet: 10 kg	Haemulon album	10	0.714286
Catch
	Length . cm	Weight: kg	CPUE
Micteroperca bonaci	104	14.5	1.03571
	total	14.5	1.03571

## Sheet: Hoja2
Fishing data in Banco Chinchorro August 11, 2007
Sample: 1
Size of the boat: 25 Feet MOTOR: 60 hp
Number of fishers: 3
Time of departure: 7:30 Time of arrival: 2:30 PM				C16	460655	2058995
Fishing gear: spear
Fish filet: 12 kg	Haemulon album	12	0.923077
Catch
	Length . cm	Weight: kg	CPUE
Lachnolaimus maximus	55	2.8	0.215385
Lutjanus griseus	68	3.6	0.276923
Lutjanus analis	47	1.1	0.0846154
	total	7.5	0.576923

## Sheet: Hoja3
Fishing data in Banco Chinchorro August 12, 2007					C33	460557	2036219
Sample: 1
Size of the boat: 25 Feet MOTOR: 60 hp
Number of fishers: 3
Time of departure: 8:00 Time of arrival: 2:00 PM
Fishing gear: spear
Fish filet:
Catch
	Length . cm	Weight: kg	CPUE
Epinephelus striatus	73	7	0.583333
Epinephelus striatus	64	3.9	0.325
Epinephelus striatus	61	3.5	0.291667
Lutjanus analis	55	2.6	0.216667
Lutjanus griseus	73	5	0.416667
	total	22	1.83333

## Sheet: Hoja4
Fishing data in Banco Chinchorro August 13, 2007
Sample: 1
Size of the boat: 25 Feet MOTOR: 60 hp
Number of fishers: 2				C32	455850	2036957
Time of departure: 7:00 Time of arrival: 2:00 PM
Fishing gear: spear
Fish filet:
Catch
	Length . cm	Weight: kg	CPUE
Lachnolaimus maximus	58	3	0.428571
Epinephelus striatus	56	2.5	0.357143
Micteroperca bonaci	96	13	1.85714
	total	18.5	2.64286
Sample: 2
Size of the boat: 25 Feet MOTOR: 60 hp
Number of fishers: 3				C13	472868	2061073
Time of departure: 8:30 Time of arrival: 2:10 PM
Fishing gear: spear
Fish filet:
Catch
	Length . cm	Weight: kg	CPUE
Micteroperca bonaci	91	8.5	0.75
Lutjanus griseus	65	3.2	0.282353
Lutjanus mohogoni	54	1.5	0.132353
	total	13.2	1.16471
Sample: 3
Size of the boat: 25 Feet MOTOR: 60 hp				C2	462672	2071437
Number of fishers: 4
Time of departure: 9:00 Time of arrival: 3:30 PM
Fishing gear: spear
Fish filet:
Catch
	Longitud cm	Peso kg	CPUE
Lutjanus analis	66	3.1	0.158974
Lutjanus analis	56	2.4	0.123077
Lutjanus analis	51	1.3	0.0666667
	total	6.8	0.348718
Sample: 4
Size of the boat: 25 Feet MOTOR: 60 hp
Number of fishers: 2				C19	455746	2051811
Time of departure: 8:00 Time of arrival: 2:30 PM
Fishing gear: spear
Fish filet:
Catch
	Length . cm	Weight: kg	CPUE
Lutjanus analis	60	2	0.307692
	total	2	0.307692

## Sheet: Hoja5
Fishing data in Banco Chinchorro August 14, 2007
Sample: 1
Size of the boat: 25 Feet MOTOR: 60 hp					C32	455940	2036942
Number of fishers: 3
Time of departure: 7:00 Time of arrival: 2:30 PM
Fishing gear: spear
Fish filet:
Catch	Length . cm	Weight: kg	CPUE
Lachnolaimus maximus	29	0.5	0.0333333
Lachnolaimus maximus	57	2.45	0.163333
Lachnolaimus maximus	50	1.75	0.116667
Lutjanus analis	57	2.5	0.166667
Epinephelus striatus	52	2.15	0.143333
	total	9.35	0.623333
Fishing data in Banco Chinchorro August 14, 2007
Sample: 2					C33	462269	2037168
Size of the boat: 25 Feet MOTOR: 60 hp
Number of fishers: 3
Time of departure: 7:00 Time of arrival: 1:30 PM
Fishing gear: spear
Fish filet:
Catch	Length . cm	Weight: kg	CPUE
Lachnolaimus maximus	59.5	2.5	0.192308
Lachnolaimus maximus	52	1.7	0.130769
Lachnolaimus maximus	57	2.45	0.188462
Lachnolaimus maximus	50	1.75	0.134615
Epinephelus striatus	63	3.5	0.269231
Epinephelus striatus	58.5	2.7	0.207692
Epinephelus striatus	61	2.8	0.215385
Epinephelus striatus	53	1.9	0.146154
Lutjanus analis	56	2	0.153846
Lutjanus analis	53	1.85	0.142308
Lutjanus apodus	51	1.8	0.138462
	total	24.95	1.91923
Fishing data in Banco Chinchorro August 14, 2007
Sample: 3					C6	460637	2067506
Size of the boat: 25 Feet MOTOR: 60 hp
Number of fishers: 3
Time of departure: 7:00 Time of arrival: 3:00 PM
Fishing gear: spear
Fish filet:	Length . cm	Weight: kg	CPUE
Catch	30	0.53	0.033125
Lachnolaimus maximus	35	0.87	0.054375
Lachnolaimus maximus	59	2	0.125
Lachnolaimus maximus	55	2	0.125
Micteroperca bonaci	57	2.2	0.1375
Micteroperca bonaci	78	6.4	0.4
Epinephelus fulvus	41	1.2	0.075
Epinephelus striatus	62	5.1	0.31875
Epinephelus striatus	51	2.1	0.13125
	total	22.4	1.4
