# Supplementary material for: Contrast in the density and biomass of fish in a reef system with different fishing intensity in the Mexican Caribbean
Source: PeerJ. 2025 Apr 4;13:e19031. doi: 10.7717/peerj.19031 (PMC11974544; doi:10.7717/peerj.19031)
Supplement: Supplemental Information 1 — Fsh catches by month in the years 2007 and 2008 are presented, in each of the quadrants (C). [file peerj-13-19031-s001.zip › fishery database/PESCADICIEMBRE2007.xls]

## Sheet: Hoja1
Fishing data in Banco Chinchorro December 9, 2007
Sample: 1
Size of the boat: 25 Feet MOTOR: 60 hp				C32	458293	2038634
Number of fishers: 3
Time of departure: 8:00 Time of arrival: 3:30 PM
Fishing gear: spear
Fish filet:10 kg		10	0.666667
Catch
	Length . cm	Weight: kg	CPUE
Lutjanus analis	59	2.2	0.146667
Lutjanus analis	54	1.9	0.126667
Lutjanus analis	66	3.3	0.22
Lutjanus analis	63	2.8	0.186667
Lutjanus analis	58	2.1	0.14
Epinephelus striatus	55	2.1	0.14
Epinephelus striatus	65	4.1	0.273333
Epinephelus striatus	63	3.5	0.233333
Epinephelus striatus	58.5	2.7	0.18
Epinephelus striatus	58.5	2.5	0.166667
Epinephelus striatus	49.5	1.5	0.1
Epinephelus striatus	67	4.2	0.28
Epinephelus striatus	74	5.9	0.393333
Mycteroperca bonaci	75	4.9	0.326667
Mycteroperca bonaci	84.5	8	0.533333
Mycteroperca bonaci	72	4.3	0.286667
Mycteroperca rubra	59	2.4	0.16
Mycteroperca rubra	72	5	0.333333
Mycteroperca rubra	60	2.6	0.173333
Lachnolaimus maximus	56	2.1	0.14
Lachnolaimus maximus	44	1	0.0666667
Lachnolaimus maximus	39	0.7	0.0466667
Haemulon album	47	1.2	0.08
Lutjanus apodus	33	0.3	0.02
Canthidermis sufflamen	60	3.6	0.24
Canthidermis sufflamen	52	2.4	0.16
Lactophrys poligonia	45	1.3	0.0866667
	total	78.6	5.24
Sample: 2
Size of the boat: 25 Feet MOTOR: 60 hp				C26	466006	2046254
Number of fishers: 3
Time of departure: 7:00 Time of arrival: 2:30 PM
Fishing gear: spear
Fish filet:
Catch
	Length . cm	Weight: kg	CPUE
Lutjanus mohogoni	59	2.6	0.173333
Lutjanus mohogoni	53	1.8	0.12
Lutjanus mohogoni	59	2.7	0.18
Lutjanus mohogoni	52.5	1.9	0.126667
Lutjanus mohogoni	52	1.7	0.113333
Lutjanus mohogoni	49	1.3	0.0866667
Lutjanus mohogoni	54	2	0.133333
Lutjanus mohogoni	48	1.4	0.0933333
Lutjanus mohogoni	52	1.5	0.1
Lutjanus mohogoni	54	1.8	0.12
Lutjanus mohogoni	57	2.4	0.16
Lutjanus mohogoni	51	1.4	0.0933333
Lutjanus mohogoni	58	2.7	0.18
Lutjanus mohogoni	47	1.2	0.08
Lutjanus mohogoni	52	1.6	0.106667
Lutjanus mohogoni	51	1.5	0.1
Lutjanus mohogoni	42	0.7	0.0466667
	total	30.2	2.01333
Sample: 3
Size of the boat: 25 Feet MOTOR: 60 hp
Number of fishers: 3				C21	469143	2050511
Time of departure: 7:00 Time of arrival: 2:30 PM
Fishing gear: Fishhook
Fish filet:
Catch
	Length . cm	Weight: kg	CPUE
Lutjanus vivanus	41	0.65	0.0433333	huachinango ojo amarillo
Lutjanus vivanus	34	0.5	0.0333333
Lutjanus vivanus	42	0.85	0.0566667
Lutjanus vivanus	41	0.77	0.0513333
Lutjanus vivanus	37	0.62	0.0413333
Lutjanus vivanus	49	1.35	0.09
Lutjanus vivanus	35	0.55	0.0366667
Lutjanus vivanus	45	1	0.0666667
Lutjanus vivanus	42	0.85	0.0566667
Lutjanus vivanus	28	0.27	0.018
Lutjanus vivanus	25	0.2	0.0133333
Lutjanus vivanus	44	1	0.0666667
Lutjanus vivanus	36	0.57	0.038
Lutjanus vivanus	50	1.3	0.0866667
Lutjanus vivanus	33	0.4	0.0266667
Lutjanus vivanus	49	1.35	0.09
Lutjanus vivanus	36	0.55	0.0366667
Lutjanus vivanus	34	0.45	0.03
Lutjanus vivanus	44	1	0.0666667
Lutjanus buccanella	29	0.35	0.0233333
Lutjanus buccanella	31	0.4	0.0266667
Lutjanus buccanella	32	0.45	0.03
Lutjanus buccanella	30	0.42	0.028
Lutjanus buccanella	31.5	0.5	0.0333333
Lutjanus buccanella	40	0.85	0.0566667
Lutjanus buccanella	36	0.65	0.0433333
Lutjanus buccanella	38	0.98	0.0653333
Lutjanus buccanella	31	0.45	0.03
Lutjanus buccanella	45	1.25	0.0833333
Lutjanus buccanella	37	0.75	0.05
	Total	21.28	1.41867
Sample: 4
Size of the boat: 25 Feet MOTOR: 60 hp
Number of fishers: 3				C27	454147	2043303
Time of departure: 7:00 Time of arrival: 2:30 PM
Fishing gear: spear
Fish filet:12 kg		12	0.8
Catch
	Length . cm	Weight: kg	CPUE
Mycteroperca bonaci	1.3	21.1	1.40667
Epinephelus striatus	61	4	0.266667
Epinephelus striatus	62	3.7	0.246667
Epinephelus striatus	55	2.4	0.16
Epinephelus striatus	56	2.6	0.173333
Mycteroperca rubra	75	5.2	0.346667
Mycteroperca rubra	76	6.2	0.413333
Lachnolaimus maximus	55	2.2	0.146667
Lachnolaimus maximus	57	2.5	0.166667
		49.9	3.32667

## Sheet: Hoja2
Fishing data in Banco Chinchorro December 10, 2007
Sample: 1
Size of the boat: 25 Feet MOTOR: 60 hp					C24	455268	2049148
Number of fishers: 4
Time of departure: 7:00 Time of arrival: 1:30 PM
Fishing gear: spear
Fish filet:15 kg		15	0.769231
Catch
	Length . cm	Weight: kg	CPUE
Epinephelus striatus	59.5	2.8	0.14359
Seriola rivoliana	13.3	14.3	0.733333
Epinephelus striatus	68	3.5	0.179487
Epinephelus striatus	84	9	0.461538
Epinephelus striatus	63	3	0.153846
Epinephelus striatus	59	2.7	0.138462
Epinephelus striatus	65	4	0.205128
Lachnolaimus maximus	52	1.6	0.0820513
Lachnolaimus maximus	54	1.8	0.0923077
Lachnolaimus maximus	55	1.5	0.0769231
Lachnolaimus maximus	56	1.8	0.0923077
Lachnolaimus maximus	62.5	3	0.153846
Lachnolaimus maximus	59.5	2.5	0.128205
Lachnolaimus maximus	52	1.7	0.0871795
Lachnolaimus maximus	51	1.5	0.0769231
Lachnolaimus maximus	60	2.3	0.117949
Lachnolaimus maximus	49.5	1.1	0.0564103
Lutjanus griseus	72	5	0.25641
Trachinotus goodei	69	3	0.153846
Micteroperca bonaci	85	7.5	0.384615
Epinephelus guttatus	85	9	0.461538
	total	82.6	4.2359
Sample: 2
Size of the boat: 25 Feet MOTOR: 60 hp				C26	467051	2046888
Number of fishers: 3
Time of departure: 7:00 Time of arrival: 2:00 PM
Fishing gear: spear and Fishhook
Fish filet:
Catch
	Length . cm	Weight: kg	CPUE
Lachnolaimus maximus	35	5	0.357143
Lachnolaimus maximus	45	1	0.0714286
Lachnolaimus maximus	37	4	0.285714
Lutjanus analis	43	9	0.642857
Lutjanus analis	38.5	0.5	0.0357143
Lutjanus analis	40.5	0.5	0.0357143
Lutjanus synagris	32	0.2	0.0142857
Lutjanus synagris	37.5	0.3	0.0214286
Lutjanus synagris	33	0.2	0.0142857
Lutjanus synagris	29	0.1	0.00714286
Lutjanus griseus	19	0.2	0.0142857
Lutjanus griseus	33	0.4	0.0285714
Lutjanus mohogoni	29	0.1	0.00714286
Lutjanus vivanus	40.5	0.7	0.05
Lutjanus vivanus	44	0.8	0.0571429
Lutjanus vivanus	36	0.3	0.0214286
Lutjanus vivanus	38	0.3	0.0214286
Lutjanus vivanus	35	0.2	0.0142857
Lutjanus vivanus	45	0.6	0.0428571
Lutjanus vivanus	36	0.3	0.0214286
Lutjanus vivanus	33	0.2	0.0142857
Lutjanus vivanus	41	0.4	0.0285714
Lutjanus vivanus	43.5	0.7	0.05
Lutjanus vivanus	40.5	0.5	0.0357143
Lutjanus vivanus	33	0.3	0.0214286
Lutjanus vivanus	45.5	0.9	0.0642857
Lutjanus vivanus	41.5	0.4	0.0285714
Lutjanus vivanus	48	0.7	0.05
Lutjanus vivanus	42	0.5	0.0357143
Lutjanus vivanus	37.5	0.3	0.0214286
Lutjanus vivanus	40.5	0.4	0.0285714
Lutjanus vivanus	40.5	0.3	0.0214286
Lutjanus vivanus	30.5	0.2	0.0142857
Lutjanus vivanus	42	0.5	0.0357143
Lutjanus vivanus	36.5	0.3	0.0214286
Lutjanus vivanus	41	0.3	0.0214286
Lutjanus vivanus	44	0.6	0.0428571
Lutjanus vivanus	42.5	0.5	0.0357143
Lutjanus vivanus	44.5	0.5	0.0357143
Lutjanus vivanus	41.5	0.4	0.0285714
Lutjanus vivanus	36.5	0.2	0.0142857
Lutjanus vivanus	38	0.3	0.0214286
Lutjanus vivanus	38	0.3	0.0214286
Lutjanus vivanus	36	0.2	0.0142857
Lutjanus vivanus	37	0.2	0.0142857
	total	34.8	2.48571
Sample: 3
Size of the boat: 25 Feet MOTOR: 60 hp
Number of fishers: 3				C30	467014	2041174
Time of departure: 7:00 Time of arrival: 2:35 PM
Fishing gear: Fishhook
Fish filet: 14.500 kg	Haemulon album	14.5	0.956044
Catch
	Length . cm	Weight: kg	CPUE
Seriola rivoliana	85	4	0.263736
Lutjanus vivanus	41	0.5	0.032967
Lutjanus vivanus	35	0.3	0.0197802
Lutjanus vivanus	32	0.3	0.0197802
Lutjanus vivanus	31	0.3	0.0197802
Lutjanus vivanus	37	0.4	0.0263736
Lutjanus vivanus	38	0.4	0.0263736
Lutjanus vivanus	40	0.6	0.0395604
Lutjanus vivanus	38	0.3	0.0197802
Lutjanus vivanus	38	0.4	0.0263736
Lutjanus vivanus	39	0.5	0.032967
Lutjanus vivanus	34	0.3	0.0197802
Lutjanus vivanus	30	0.2	0.0131868
Lutjanus vivanus	42	0.7	0.0461538
Lutjanus vivanus	37	0.4	0.0263736
Lutjanus vivanus	34	0.4	0.0263736
Lutjanus vivanus	31	0.2	0.0131868
Lutjanus vivanus	30.5	0.2	0.0131868
Lutjanus vivanus	33.5	0.2	0.0131868
Lutjanus vivanus	34	0.3	0.0197802
Lutjanus vivanus	30	0.2	0.0131868
Lutjanus vivanus	38.5	0.4	0.0263736
Lutjanus vivanus	32	0.3	0.0197802
Lutjanus vivanus	32	0.2	0.0131868
Lutjanus vivanus	33	0.2	0.0131868
Lutjanus vivanus	31	0.2	0.0131868
Lutjanus vivanus	34	0.2	0.0131868
Lutjanus vivanus	30.5	0.2	0.0131868
Lutjanus vivanus	31	0.2	0.0131868
Lutjanus vivanus	35	0.3	0.0197802
Lutjanus vivanus	33	0.2	0.0131868
Lutjanus vivanus	33	0.3	0.0197802
Lutjanus vivanus	33	0.2	0.0131868
	total	14	0.923077

## Sheet: Hoja3
Fishing data in Banco Chinchorro December 11, 2007
Sample: 1
Size of the boat: 25 Feet MOTOR: 60 hp
Number of fishers: 3				C19	455174	2050306
Time of departure: 7:00 Time of arrival: 12:30 PM
Fishing gear: spear
Fish filet:
Catch		12.7	1.15455
	Length . cm	Weight: kg	CPUE
Lachnolaimus maximus	40	0.5	0.0454545
Lachnolaimus maximus	42	0.7	0.0636364
Lachnolaimus maximus	37	0.6	0.0545455
Lachnolaimus maximus	41	0.8	0.0727273
Lachnolaimus maximus	42	0.8	0.0727273
Lachnolaimus maximus	34	0.5	0.0454545
Lachnolaimus maximus	38	0.6	0.0545455
Anisotremus virginicus	44	0.6	0.0545455
Anisotremus virginicus	39	0.5	0.0454545
Anisotremus virginicus	35	0.5	0.0454545
Calamus pennatula	49	1.6	0.145455
Lutjanus mohogoni	49	1.1	0.1
Lutjanus mohogoni	45	0.7	0.0636364
Lutjanus apodus	51	1.6	0.145455
Lutjanus apodus	44	1	0.0909091
Lutjanus apodus	38	0.6	0.0545455
	total	12.7	1.15455
Sample: 2
Size of the boat: 25 Feet MOTOR: 60 hp
Number of fishers: 2				C24	459525	2049204
Time of departure: 7:00 Time of arrival: 2:30 PM
Fishing gear: spear
Fish filet:		10	1.33333
Catch
	Length . cm	Weight: kg	CPUE
Sphyraena barracuda	69	2.6	0.346667	S/cabeza
Sphyraena barracuda	85	3.8	0.506667	S/cabeza
Sphyraena barracuda	65	1.5	0.2	S/cabeza
Sphyraena barracuda	58	1.3	0.173333	S/cabeza
Epinephelus striatus	75	5.8	0.773333
Epinephelus striatus	61	2.8	0.373333
Epinephelus striatus	53	1.9	0.253333
Epinephelus striatus	48	1.5	0.2
Epinephelus guttatus	62	2.9	0.386667
Epinephelus guttatus	63.5	3.2	0.426667
Micteroperca bonaci	81	4.8	0.64
Micteroperca bonaci	98	8.5	1.13333
Lachnolaimus maximus	50.5	1.5	0.2
Lachnolaimus maximus	62	2.9	0.386667
Lutjanus joco	63	3.4	0.453333
	total	48.4	6.45333
Sample: 3
Size of the boat: 25 Feet MOTOR: 60 hp
Number of fishers: 2				C30	465651	2043023
Time of departure: 7:00 Time of arrival: 3:00 PM
Fishing gear: spear
Fish filet:
Catch
	Length . cm	Weight: kg	CPUE
Epinephelus striatus	56	2.2	0.275
Epinephelus striatus	69.5	5	0.625
Epinephelus striatus	70	5.7	0.7125
Epinephelus striatus	67	4.1	0.5125
Epinephelus striatus	51.5	1.6	0.2
Epinephelus striatus	55	2.3	0.2875
Epinephelus cruentatus	56	2.1	0.2625
Lachnolaimus maximus	50	1.6	0.2
Lachnolaimus maximus	47	1.3	0.1625
Lachnolaimus maximus	46	1	0.125
Micteroperca bonaci	56	2	0.25
Micteroperca bonaci	94	9.3	1.1625
Micteroperca bonaci	82	9	1.125
Micteroperca bonaci	68	3.6	0.45
Lutjanus analis	74	4.8	0.6
Lutjanus griseus	39	0.4	0.05
	total	56	7
Sample: 4
Size of the boat: 25 Feet MOTOR: 60 hp
Number of fishers: 2				C18	473345	2056674
Time of departure: 7:00 Time of arrival: 3:00 PM
Fishing gear: Fishhook
Fish filet: 7 kg		7	0.875
Catch
	Length . cm	Weight: kg	CPUE
Lutjanus mohogoni	51	1.3	0.1625
Sphyraena barracuda	72.5	2.2	0.275	S/cabeza
Lutjanus vivanus	49	1.1	0.1375
Lutjanus vivanus	37	0.5	0.0625
Lutjanus vivanus	41	0.6	0.075
Lutjanus vivanus	37	0.4	0.05
Lutjanus vivanus	34.4	0.3	0.0375
Lutjanus vivanus	35	0.3	0.0375
Lutjanus vivanus	38	0.4	0.05
Lutjanus vivanus	30	0.2	0.025
Lutjanus vivanus	31	0.15	0.01875
Lutjanus vivanus	37	0.4	0.05
Lutjanus vivanus	39	0.4	0.05
Lutjanus vivanus	42	1	0.125
Lutjanus vivanus	37	0.3	0.0375
Lutjanus vivanus	38	0.5	0.0625
Lutjanus vivanus	38	0.5	0.0625
Lutjanus vivanus	38	0.5	0.0625
Lutjanus vivanus	32	0.3	0.0375
Lutjanus vivanus	31.5	0.3	0.0375
Lutjanus vivanus	33	0.2	0.025
Lutjanus vivanus	33.5	0.2	0.025
Lutjanus vivanus	33	0.3	0.0375
Lutjanus vivanus	31	0.2	0.025
Lutjanus vivanus	39	0.6	0.075
Lutjanus vivanus	31.5	0.3	0.0375
Lutjanus vivanus	39	0.5	0.0625
Lutjanus vivanus	36	0.4	0.05
Lutjanus vivanus	39	0.6	0.075
Lutjanus vivanus	33	0.3	0.0375
Lutjanus vivanus	38	0.4	0.05
Lutjanus vivanus	32.5	0.3	0.0375
Lutjanus vivanus	34	0.25	0.03125
Lutjanus vivanus	37	0.4	0.05
Lutjanus vivanus	28	0.15	0.01875
Lutjanus vivanus	30	0.15	0.01875
Lutjanus vivanus	36	0.5	0.0625
Lutjanus vivanus	33	0.3	0.0375
Lutjanus vivanus	35	0.3	0.0375
Lutjanus vivanus	41	0.6	0.075
Lutjanus vivanus	35.5	0.4	0.05
Lutjanus vivanus	34	0.15	0.01875
Lutjanus vivanus	32	0.15	0.01875
Lutjanus vivanus	39	0.4	0.05
Lutjanus vivanus	38	0.5	0.0625
Lutjanus vivanus	37	0.4	0.05
Lutjanus vivanus	30	0.25	0.03125
Lutjanus vivanus	36	0.4	0.05
Lutjanus vivanus	36	0.4	0.05
Lutjanus vivanus	34	0.3	0.0375
Lutjanus vivanus	33	0.15	0.01875
Lutjanus vivanus	33	0.2	0.025
Lutjanus vivanus	37	0.35	0.04375
Lutjanus vivanus	35	0.25	0.03125
Lutjanus vivanus	34	0.2	0.025
Lutjanus vivanus	26	0.15	0.01875
Lutjanus vivanus	30	0.15	0.01875
Lutjanus vivanus	33	0.15	0.01875
Lutjanus vivanus	36	0.15	0.01875
Lutjanus vivanus	30	0.2	0.025
Lutjanus vivanus	30	0.15	0.01875
Lutjanus vivanus	32	0.15	0.01875
Lutjanus vivanus	29	0.15	0.01875
Lutjanus vivanus	37	0.3	0.0375
Lutjanus vivanus	32	0.2	0.025
	total	24.85	3.10625
