# Supplementary material for: Contrast in the density and biomass of fish in a reef system with different fishing intensity in the Mexican Caribbean
Source: PeerJ. 2025 Apr 4;13:e19031. doi: 10.7717/peerj.19031 (PMC11974544; doi:10.7717/peerj.19031)
Supplement: Supplemental Information 1 — Fsh catches by month in the years 2007 and 2008 are presented, in each of the quadrants (C). [file peerj-13-19031-s001.zip › fishery database/PESCAENERO2008.xls]

## Sheet: Hoja1
Fishing data in Banco Chinchorro January 25, 2008
Sample: 1
Size of the boat: 25 Feet MOTOR: 60 hp				C15	456127	2056599
Number of fishers: 3
Time of departure: 7:00 Time of arrival: 2:20 PM
Fishing gear: spear
Fish filet:8 kg		8	0.545455
Catch
	Length . cm	Weight: kg	CPUE
Lachnolaimus maximus	50.5	1.5	0.102273
Lachnolaimus maximus	62	2.9	0.197727
Lachnolaimus maximus	50	1.6	0.109091
Lachnolaimus maximus	52	1.7	0.115909
Lachnolaimus maximus	51	1.5	0.102273
Lachnolaimus maximus	52	1.6	0.109091
Lachnolaimus maximus	54	1.8	0.122727
Epinephelus striatus	67	4.2	0.286364
Epinephelus striatus	74	5.9	0.402273
Lutjanus analis	42	0.7	0.0477273
Lutjanus analis	58	2.55	0.173864
Lutjanus analis	60	2.55	0.173864
Lutjanus apodus	29	0.3	0.0204545
Lutjanus apodus	32	0.39	0.0265909
	Total	29.19	1.99023
Fishing data in Banco Chinchorro January 25, 2008
Sample: 2
Size of the boat: 25 Feet MOTOR: 60 hp				C32	456948	2036449
Number of fishers: 3
Time of departure: 7:30 Time of arrival: 1:30 PM
Fishing gear: spear
Fish filet:5 kg		5	0.833333
Catch
	Length . cm	Weight: kg	CPUE
Lachnolaimus maximus	33	0.625	0.104167
Lachnolaimus maximus	38	1	0.166667
Lachnolaimus maximus	38.8	1	0.166667
Lachnolaimus maximus	38	0.85	0.141667
Lachnolaimus maximus	57	2.1	0.35
Epinephelus striatus	55	2.1	0.35
Epinephelus striatus	65	4.1	0.683333
Epinephelus striatus	67	4.2	0.7
Epinephelus striatus	74	5.9	0.983333
Epinephelus striatus	63	3	0.5
Epinephelus striatus	59	2.7	0.45
Epinephelus guttatus	85	9	1.5
Epinephelus guttatus	63.5	3.2	0.533333
Epinephelus cruentatus	56	2.1	0.35
Epinephelus fulvus	41	1.2	0.2
Gynglymostoma cirratum	1.1	12	2
	Total	55.075	9.17917
Fishing data in Banco Chinchorro January 25, 2008
Sample: 3
Size of the boat: 25 Feet MOTOR: 60 hp				C2	464568	2074340
Number of fishers: 3
Time of departure: 7:20 Time of arrival: 2:00 PM
Fishing gear: spear
Fish filet: 10 kg		10	0.75
Catch
	Length . cm	Weight: kg	CPUE
Lachnolaimus maximus	57	3.4	0.255
Lachnolaimus maximus	57	3.4	0.255
Lachnolaimus maximus	54.5	2.1	0.1575
Epinephelus guttatus	69	5	0.375
Epinephelus guttatus	40	1	0.075
Micteroperca bonaci	48	1.9	0.1425
	Total	16.8	1.26
Fishing data in Banco Chinchorro January 25, 2008
Sample: 4
Size of the boat: 25 Feet MOTOR: 60 hp
Number of fishers: 3				C27	454240	2042892
Time of departure: 8:20 Time of arrival: 3:20 PM
Fishing gear: spear
Fish filet: 13 kg		13	1.08333
Catch
	Length . cm	Weight: kg	CPUE
Sphyraena barracuda	76.5	1.8	0.15
Sphyraena barracuda	1.04	4.8	0.4
Sphyraena barracuda	72	2.6	0.216667
Ocyurus chrysurus	42	0.8	0.0666667
Ocyurus chrysurus	59	1.7	0.141667
Ocyurus chrysurus	47	0.8	0.0666667
Epinephelus guttatus	69	5	0.416667
Epinephelus guttatus	39	1.1	0.0916667
Calamus pennatula	42	1.1	0.0916667
Epinephelus striatus	60.7	3.3	0.275
Epinephelus striatus	48	1.8	0.15
Lachnolaimus maximus	57	2.5	0.208333
Lachnolaimus maximus	52	1.6	0.133333
	Total	28.9	2.40833
Fishing data in Banco Chinchorro January 25, 2008
Sample: 5
Size of the boat: 25 Feet MOTOR: 60 hp				C21	468321	2050978
Number of fishers: 3
Time of departure: 8:00 Time of arrival: 2:45 PM
Fishing gear: spear
Fish filet: 4 kg		4	0.296296
Catch
	Length . cm	Weight: kg	CPUE
Lutjanus griseus	72	5	0.37037
Lutjanus griseus	48	1.4	0.103704
Lachnolaimus maximus	55	1.5	0.111111
Lachnolaimus maximus	56	1.8	0.133333
Epinephelus striatus	63	5.2	0.385185
	Total	14.9	1.1037

## Sheet: Hoja2
Fishing data in Banco Chinchorro January 26, 2008
Sample: 1
Size of the boat: 25 Feet MOTOR: 60 hp				C32	459469	2038335
Number of fishers: 2
Time of departure: 7:00 Time of arrival: 2:30 PM
Fishing gear: spear
Fish filet: 12 kg		12	1.6
Catch
	Length . cm	Weight: kg	CPUE
Lachnolaimus maximus	55	1.86	0.248
Lachnolaimus maximus	59	2	0.266667
Lachnolaimus maximus	54	1.8	0.24
Lachnolaimus maximus	55	1.5	0.2
Epinephelus striatus	62	3.7	0.493333
Epinephelus striatus	56	2.2	0.293333
Epinephelus striatus	51.5	1.6	0.213333
Epinephelus striatus	55	2.3	0.306667
Lutjanus analis	38	0.55	0.0733333
Lutjanus analis	34	0.25	0.0333333
Lutjanus griseus	68	3.6	0.48
Lutjanus griseus	73	5	0.666667
Lutjanus griseus	65	3.2	0.426667
	Total	29.56	3.94133
Fishing data in Banco Chinchorro January 26, 2008
Sample: 2
Size of the boat: 25 Feet MOTOR: 60 hp					C33	463111	2035142
Number of fishers: 3
Time of departure: 8:00 Time of arrival: 2:40 PM
Fishing gear: spear
Fish filet:6 kg		6	0.45
Catch
	Length . cm	Weight: kg	CPUE
Lutjanus griseus	72	5	0.375
Lutjanus griseus	19	0.2	0.015
Lutjanus griseus	33	0.4	0.03
Lachnolaimus maximus	43	1.1	0.0825
Lachnolaimus maximus	62	2.7	0.2025
Lachnolaimus maximus	57	2.4	0.18
Epinephelus striatus	56	2.2	0.165
Epinephelus striatus	69.5	5	0.375
Micteroperca tigris	64	3.5	0.2625
	Total	22.5	1.6875
Sample: 3
Size of the boat: 25 Feet MOTOR: 60 hp
Number of fishers: 3					C32	456724	2035534
Time of departure: 7:00 Time of arrival: 2:30 PM
Fishing gear: spear
Fish filet:16 kg		16	1.06667
Catch
	Length . cm	Weight: kg	CPUE
Mycteroperca bonaci	95	10.2	0.68
Mycteroperca bonaci	79	6.2	0.413333
Mycteroperca rubra	59	2.4	0.16
Mycteroperca rubra	72	5	0.333333
Lutjanus jocu	64	4.45	0.296667
Lutjanus mohogoni	54	1.5	0.1
Lutjanus mohogoni	59	2.6	0.173333
Lachnolaimus maximus	40	1.1	0.0733333
Lachnolaimus maximus	53	2.24	0.149333
Lachnolaimus maximus	46	1	0.0666667
Lachnolaimus maximus	54	2.15	0.143333
Epinephelus striatus	58.5	2.7	0.18
Epinephelus striatus	61	2.8	0.186667
Epinephelus striatus	53	1.9	0.126667
	Total	46.24	3.08267
Sample: 4
Size of the boat: 25 Feet MOTOR: 60 hp
Number of fishers: 3					C14	475679	2062258
Time of departure: 8:30 Time of arrival: 3:00 PM
Fishing gear: Fishhook
Fish filet:20 kg		20	1.53846
Catch
	Length . cm	Weight: kg	CPUE
Lutjanus vivanus	28	0.2	0.0153846
Lutjanus vivanus	35.5	0.55	0.0423077
Lutjanus vivanus	32	0.3	0.0230769
Lutjanus vivanus	42	0.85	0.0653846
Lutjanus vivanus	28	0.27	0.0207692
Lutjanus vivanus	25	0.2	0.0153846
Lutjanus vivanus	33	0.4	0.0307692
Lutjanus vivanus	49	1.35	0.103846
Lutjanus vivanus	36	0.55	0.0423077
Lutjanus vivanus	36	0.3	0.0230769
Lutjanus vivanus	38	0.3	0.0230769
Lutjanus vivanus	35	0.2	0.0153846
Lutjanus vivanus	41.5	0.4	0.0307692
Lutjanus vivanus	36.5	0.2	0.0153846
Lutjanus vivanus	38	0.4	0.0307692
Lutjanus vivanus	40	0.6	0.0461538
Lutjanus vivanus	38	0.3	0.0230769
Lutjanus vivanus	38	0.3	0.0230769
Lutjanus vivanus	36	0.2	0.0153846
Lutjanus vivanus	37	0.2	0.0153846
Lutjanus vivanus	41	0.5	0.0384615
Lutjanus vivanus	38	0.4	0.0307692
Lutjanus vivanus	39	0.5	0.0384615
Lutjanus vivanus	34	0.3	0.0230769
Lutjanus vivanus	35	0.3	0.0230769
Lutjanus vivanus	33	0.2	0.0153846
Lutjanus vivanus	33	0.3	0.0230769
Lutjanus vivanus	38	0.5	0.0384615
Lutjanus vivanus	38	0.5	0.0384615
Lutjanus vivanus	32	0.3	0.0230769
Lutjanus vivanus	31.5	0.3	0.0230769
Lutjanus vivanus	40	0.7	0.0538462
Lutjanus vivanus	28	0.3	0.0230769
Lutjanus vivanus	34	0.47	0.0361538
Lutjanus buccanella	31	0.45	0.0346154
Lutjanus buccanella	45	1.25	0.0961538
	Total	15.34	1.18

## Sheet: Hoja3
Fishing data in Banco Chinchorro January 27, 2008
Sample: 1
Size of the boat: 25 Feet MOTOR: 60 hp				C24	458249	2045888
Number of fishers: 2
Time of departure: 7:00 Time of arrival: 1:30 PM
Fishing gear: spear
Fish filet: 9 kg		9	1.5
Catch
	Length . cm	Weight: kg	CPUE
Lutjanus apodus	29.4	0.34	0.0566667
Lutjanus apodus	51	1.8	0.3
Lutjanus griseus	73	5	0.833333
Lachnolaimus maximus	37	4	0.666667
Lachnolaimus maximus	40	0.5	0.0833333
Lachnolaimus maximus	46	1.8	0.3
Lachnolaimus maximus	54	2.2	0.366667
Epinephelus striatus	52	2.4	0.4
Epinephelus striatus	62	5.1	0.85
Epinephelus striatus	58	3.6	0.6
Epinephelus striatus	73	7	1.16667
Epinephelus fulvus	43	0.95	0.158333
Epinephelus adscensionis	57	1.5	0.25
Canthidermis sufflamen	50	2.2	0.366667
	Total	38.39	6.39833
Fishing data in Banco Chinchorro January 27, 2008
Sample: 2
Size of the boat: 25 Feet MOTOR: 60 hp				C32	456493	2036627
Number of fishers: 3
Time of departure: 8:00 Time of arrival: 1:20 PM
Fishing gear: spear
Fish filet: 4 kg		4	0.375
Catch
	Length . cm	Weight: kg	CPUE
Lutjanus mohogoni	51	1.3	0.121875
Lutjanus synagris	32	0.2	0.01875
Lutjanus synagris	37.5	0.3	0.028125
Mycteroperca bonaci	72	4.3	0.403125
Mycteroperca bonaci	1.3	21.1	1.97813
Mycteroperca rubra	76	6.2	0.58125
Ocyurus chrysurus	50	1.2	0.1125
Ocyurus chrysurus	39	0.6	0.05625
Ocyurus chrysurus	47	1	0.09375
Sphyraena barracuda	75	3.5	0.328125
Sphyraena barracuda	62	1.4	0.13125
Lachnolaimus maximus	50	1.75	0.164063
Lachnolaimus maximus	59.5	2.5	0.234375
Lachnolaimus maximus	52	1.7	0.159375
Lachnolaimus maximus	54.5	2.1	0.196875
Lachnolaimus maximus	48	1.4	0.13125
Lachnolaimus maximus	40	1.4	0.13125
Lachnolaimus maximus	60	2.3	0.215625
Lachnolaimus maximus	49.5	1.1	0.103125
Lachnolaimus maximus	35	5	0.46875
Lachnolaimus maximus	62	2.9	0.271875
Lachnolaimus maximus	50	1.6	0.15
Epinephelus striatus	47	1.45	0.135938
Epinephelus striatus	58	3.6	0.3375
Epinephelus striatus	49.5	1.5	0.140625
Epinephelus striatus	67	4.2	0.39375
Epinephelus striatus	84	9	0.84375
Epinephelus striatus	63	3	0.28125
	Total	87.6	8.2125
Fishing data in Banco Chinchorro January 27, 2008
Sample: 3
Size of the boat: 25 Feet MOTOR: 60 hp				C30	465755	2042985
Number of fishers: 3
Time of departure: 8:00 Time of arrival: 2:20 PM
Fishing gear: spear
Fish filet: 45 kg		45	3.55263
Catch	Length . cm	Weight: kg	CPUE
Epinephelus striatus	61	2.8	0.221053
Epinephelus striatus	53	1.9	0.15
Lachnolaimus maximus	52	1.9	0.15
Lachnolaimus maximus	53	2.3	0.181579
Lachnolaimus maximus	69	5	0.394737
Micteroperca bonaci	36.5	7.6	0.6
	Total	21.5	1.69737
Fishing data in Banco Chinchorro January 27, 2008
Sample: 4
Size of the boat: 25 Feet MOTOR: 60 hp				C4	473717	2070231
Number of fishers: 3
Time of departure: 7:30 Time of arrival: 3:10 PM
Fishing gear: spear
Fish filet: 12 kg		12	0.782609
Catch
	Length . cm	Weight: kg	CPUE
Epinephelus cruentatus	56	2.1	0.136957
Epinephelus fulvus	41	1.2	0.0782609
Epinephelus striatus	54	1.6	0.104348
Epinephelus striatus	59	2.2	0.143478
Epinephelus striatus	48	1.8	0.117391
Lachnolaimus maximus	60	2.3	0.15
Lachnolaimus maximus	49.5	1.1	0.0717391
Sphyraena barracuda	72	2.7	0.176087
	Total	15	0.978261

## Sheet: Hoja4
Fishing data in Banco Chinchorro January 28, 2008
Sample: 1
Size of the boat: 25 Feet MOTOR: 60 hp				C21	465520	2050906
Number of fishers: 3
Time of departure: 7:30 Time of arrival: 2:00 PM
Fishing gear: spear
Fish filet: 5 kg		5	0.384615
Catch
	Length . cm	Weight: kg	CPUE
Lachnolaimus maximus	44	1	0.0769231
Lachnolaimus maximus	62	2.7	0.207692
Lachnolaimus maximus	47	1.3	0.1
Lachnolaimus maximus	43	1.1	0.0846154
Lachnolaimus maximus	57	2.1	0.161538
Epinephelus striatus	67	4.1	0.315385
Epinephelus striatus	51.5	1.6	0.123077
Lutjanus mohogoni	51	1.3	0.1
Epinephelus guttatus	69	5	0.384615
	Total	20.2	1.55385
Fishing data in Banco Chinchorro January 28, 2008
Sample: 2
Size of the boat: 25 Feet MOTOR: 60 hp				C33	462949	2037608
Number of fishers: 3
Time of departure: 7:30 Time of arrival: 2:00 PM
Fishing gear: spear
Fish filet: 10 kg		10	0.769231
Catch
	Length . cm	Weight: kg	CPUE
Epinephelus adscensionis	57	1.5	0.115385
Epinephelus cruentata	28	0.5	0.0384615
Epinephelus striatus	64	3.8	0.292308
Epinephelus striatus	70	5.1	0.392308
Lachnolaimus maximus	60	2.3	0.176923
Lachnolaimus maximus	54	2.1	0.161538
Lachnolaimus maximus	54	2.1	0.161538
Lachnolaimus maximus	46	1.8	0.138462
Micteroperca bonaci	85	7.5	0.576923
Micteroperca bonaci	81	4.8	0.369231
	Total	31.5	2.42308
Fishing data in Banco Chinchorro January 28, 2008
Sample: 3
Size of the boat: 25 Feet MOTOR: 60 hp				C28	458995	2040760
Number of fishers: 3
Time of departure: 7:45 Time of arrival: 3:00 PM
Fishing gear: spear
Fish filet: 5 kg		5	0.344828
Catch
	Length . cm	Weight: kg	CPUE
Micteroperca tigris	65	4.5	0.310345
Mycteroperca bonaci	75	4.9	0.337931
Mycteroperca rubra	76	6.2	0.427586
Ocyurus chrysurus	48	1	0.0689655
Ocyurus chrysurus	43	1	0.0689655
Ocyurus chrysurus	50	1.2	0.0827586
Ocyurus chrysurus	39	0.6	0.0413793
Ocyurus chrysurus	47	1	0.0689655
Ocyurus chrysurus	47	1	0.0689655
Ocyurus chrysurus	39	0.7	0.0482759
Ocyurus chrysurus	42	0.9	0.062069
Epinephelus striatus	69	4.9	0.337931
Epinephelus striatus	64	3.7	0.255172
Epinephelus striatus	64	3.7	0.255172
	Total	35.3	2.43448
Fishing data in Banco Chinchorro January 28, 2008
Sample: 4
Size of the boat: 25 Feet MOTOR: 60 hp				C26	467303	2046717
Number of fishers: 2
Time of departure: 7:00 Time of arrival: 1:00 PM
Fishing gear: spear
Fish filet: 30 kg		30	5
Catch
	Length . cm	Weight: kg	CPUE
Lutjanus vivanus	39	0.6	0.1
Lutjanus vivanus	25.5	0.27	0.045
Lutjanus vivanus	29	0.39	0.065
Lutjanus vivanus	28	0.39	0.065
Lutjanus vivanus	34	0.79	0.131667
Lutjanus vivanus	24	0.4	0.0666667
Lutjanus vivanus	40	0.7	0.116667
Lutjanus vivanus	28	0.3	0.05
Lutjanus vivanus	34	0.47	0.0783333
Lutjanus vivanus	42	1	0.166667
Lutjanus vivanus	30	0.4	0.0666667
Lutjanus vivanus	32	0.41	0.0683333
Lutjanus vivanus	22.2	0.2	0.0333333
Lutjanus vivanus	32	0.38	0.0633333
Lutjanus vivanus	40	0.75	0.125
Lutjanus vivanus	28	0.2	0.0333333
Lutjanus vivanus	42	1	0.166667
Lutjanus vivanus	37	0.3	0.05
Lutjanus vivanus	38	0.5	0.0833333
Lutjanus vivanus	38	0.5	0.0833333
Lutjanus vivanus	38	0.5	0.0833333
Lutjanus vivanus	48	1.4	0.233333
Lutjanus vivanus	29	0.1	0.0166667
Lutjanus vivanus	49	1.1	0.183333
Lutjanus vivanus	45	0.7	0.116667
Lutjanus vivanus	54	1.8	0.3
Lutjanus vivanus	30	0.25	0.0416667
Lutjanus vivanus	36	0.4	0.0666667
Lutjanus vivanus	36	0.4	0.0666667
Lutjanus vivanus	34	0.3	0.05
Lutjanus vivanus	34	0.4	0.0666667
Lutjanus vivanus	29	0.18	0.03
Lutjanus vivanus	34	0.4	0.0666667
Lutjanus vivanus	40	0.7	0.116667
Lutjanus vivanus	28	0.3	0.05
Lutjanus vivanus	34	0.4	0.0666667
Lutjanus vivanus	29	0.18	0.03
Lutjanus vivanus	34	0.4	0.0666667
Lutjanus vivanus	40	0.7	0.116667
Lutjanus vivanus	28	0.3	0.05
Lutjanus buccanella	31	0.45	0.075
Lutjanus buccanella	45	1.25	0.208333
Lutjanus buccanella	37	0.75	0.125
Lutjanus buccanella	48	1.4	0.233333
Lutjanus buccanella	29	0.1	0.0166667
Lutjanus buccanella	49	1.1	0.183333
	Total	25.91	4.31833
