# Supplementary material for: Contrast in the density and biomass of fish in a reef system with different fishing intensity in the Mexican Caribbean
Source: PeerJ. 2025 Apr 4;13:e19031. doi: 10.7717/peerj.19031 (PMC11974544; doi:10.7717/peerj.19031)
Supplement: Supplemental Information 1 — Fsh catches by month in the years 2007 and 2008 are presented, in each of the quadrants (C). [file peerj-13-19031-s001.zip › fishery database/PESCAFEB2008.xls]

## Sheet: Hoja1
Fishing data in Banco Chinchorro February 4, 2008
Sample: 1
Size of the boat: 25 Feet MOTOR: 60 hp				C33	460721	2035572
Number of fishers: 2
Time of departure: 8:00 Time of arrival: 1:30 PM
Fishing gear: spear
Fish filet:10 kg		10	1.81818
Catch
	Length . cm	Weight: kg	CPUE	furcal
Lachnolaimus maximus	54	2.15	0.390909
Lachnolaimus maximus	38.5	0.9	0.163636
Lachnolaimus maximus	38.8	1	0.181818	36
Lachnolaimus maximus	38	0.85	0.154545	35
Lutjanus apodus	40	0.75	0.136364
Lutjanus apodus	45	1.3	0.236364
Lutjanus griseus	33	0.45	0.0818182
	Total	7.4	1.34545
Fishing data in Banco Chinchorro February 4, 2008
Sample: 2
Size of the boat: 25 Feet MOTOR: 60 hp				C4	471328	2071558
Number of fishers: 4
Time of departure: 8:00 Time of arrival: 1:40 PM
Fishing gear: spear
Fish filet:5 kg		5	0.294118
Catch
	Length . cm	Weight: kg	CPUE	furcal
Micteroperca bonaci	41	0.7	0.0411765
Micteroperca bonaci	101	11	0.647059
Micteroperca bonaci	80	6	0.352941
Epinephelus striatus	63	5.2	0.305882
Epinephelus striatus	41	1.4	0.0823529
Epinephelus striatus	68	4.4	0.258824
Epinephelus striatus	69	4.9	0.288235
Epinephelus striatus	64	3.7	0.217647
Epinephelus striatus	64	3.7	0.217647
Epinephelus striatus	46	1.1	0.0647059
Lachnolaimus maximus	57	2.1	0.123529
Lachnolaimus maximus	43	1.1	0.0647059
Lachnolaimus maximus	62	2.7	0.158824
Lachnolaimus maximus	47	1.3	0.0764706	42
Lachnolaimus maximus	45	1.2	0.0705882
Lutjanus joco	79	6.2	0.364706
Epinephelus guttatus	42	1	0.0588235
Epinephelus guttatus	47	1.2	0.0705882
	Total	58.9	3.46471
Fishing data in Banco Chinchorro February 4, 2008
Sample: 3
Size of the boat: 25 Feet MOTOR: 60 hp				C35	457919	2034825
Number of fishers: 3
Time of departure: 7:30 Time of arrival: 2:30 PM
Fishing gear: spear
Fish filet: 12 kg		12	0.857143
Catch
	Length . cm	Weight: kg	CPUE	furcal
Lachnolaimus maximus	43	1.1	0.0785714
Lachnolaimus maximus	46	1.8	0.128571
Lachnolaimus maximus	54	2.2	0.157143
Lachnolaimus maximus	55	2.25	0.160714	51
Lachnolaimus maximus	57	2.4	0.171429	52
Epinephelus striatus	63	5.2	0.371429
Epinephelus striatus	41	1.4	0.1
Epinephelus striatus	49	1.6	0.114286
	Total	17.95	1.28214
Fishing data in Banco Chinchorro February 4, 2008
Sample: 4
Size of the boat: 25 Feet MOTOR: 60 hp				C14	475716	2062482
Number of fishers: 3
Time of departure: 7:00 Time of arrival: 2:30 PM
Fishing gear: spear
Fish filet: 4 kg		4	0.266667
Catch
	Length . cm	Weight: kg	CPUE
Epinephelus striatus	58.5	2.7	0.18
Epinephelus striatus	58.5	2.5	0.166667
Epinephelus striatus	66	4	0.266667
Mycteroperca bonaci	84.5	8	0.533333
Mycteroperca bonaci	111	18.6	1.24
Micteroperca tigris	64	3.5	0.233333
	Total	39.3	2.62
Fishing data in Banco Chinchorro February 4, 2008
Sample: 5
Size of the boat: 25 Feet MOTOR: 60 hp				C4	471048	2073463
Number of fishers: 3
Time of departure: 7:30 Time of arrival: 2:00 PM
Fishing gear: spear
Fish filet: 5 kg		5	0.384615
Catch
	Length . cm	Weight: kg	CPUE
Micteroperca tigris	65	3.1	0.238462
Lachnolaimus maximus	56	2.1	0.161538
Lachnolaimus maximus	44	1	0.0769231
Epinephelus striatus	67	4.2	0.323077
Epinephelus striatus	74	5.9	0.453846
	Total	16.3	1.25385

## Sheet: Hoja2
Fishing data in Banco Chinchorro February 5, 2008
Sample: 1
Size of the boat: 25 Feet MOTOR: 60 hp				C15	456519	2056151
Number of fishers: 2
Time of departure: 8:00 Time of arrival: 1:30 PM
Fishing gear: spear
Fish filet:15 kg		15	2.72727
Catch
	Length . cm	Weight: kg	CPUE
Lutjanus analis	54	1.9	0.345455
Lutjanus analis	66	3.3	0.6
Lutjanus analis	38	0.55	0.1
Lutjanus analis	34	0.25	0.0454545
Sphyraena barracuda	76	3.15	0.572727
Sphyraena barracuda	59	1.8	0.327273
Sphyraena barracuda	47	1.8	0.327273
Sphyraena barracuda	59	1.5	0.272727
Sphyraena barracuda	61	1.5	0.272727
Caranx latus	51	2.2	0.4
	Total	17.95	3.26364
Fishing data in Banco Chinchorro February 5, 2008
Sample: 2
Size of the boat: 25 Feet MOTOR: 60 hp				C4	471010	2073444
Number of fishers: 4
Time of departure: 8:00 Time of arrival: 3:00 PM
Fishing gear: spear
Fish filet: 5 kg		5	0.238095
Catch
	Length . cm	Weight: kg	CPUE
Lutjanus analis	51	1.2	0.0571429
Lachnolaimus maximus	57	2.45	0.116667
Lachnolaimus maximus	50	1.75	0.0833333
Lachnolaimus maximus	60	2.3	0.109524
Aetobatus narinari	60 largo	63 ancho
Aetobatus narinari	42 largo	49 ancho
	Total	7.7	0.366667
Fishing data in Banco Chinchorro February 5, 2008
Sample: 3
Size of the boat: 25 Feet MOTOR: 60 hp				C32	457135	2036375
Number of fishers: 3
Time of departure: 8:00 Time of arrival: 3:00 PM
Fishing gear: spear
Fish filet: 34 kg	Baliste Capriscus		CPUE
Catch			2.83333
Fishing data in Banco Chinchorro February 5, 2008
Sample: 4
Size of the boat: 25 Feet MOTOR: 60 hp				C32	458722	2035702
Number of fishers: 3
Time of departure: 8:00 Time of arrival: 3:00 PM
Fishing gear: spear
Fish filet: 34 kg	Baliste capriscus		CPUE
Catch			2.33333
Data from February 5, 2008. snowy
	Length . cm	Weight: kg
Lachnolaimus maximus	57	2.3
Lachnolaimus maximus	55	1.8
Lachnolaimus maximus	59	2.2
Epinephelus striatus	65	2.7
Epinephelus striatus	71	4.4
Epinephelus striatus	64	3.8
Epinephelus guttatus	44	1.1
Lutjanus analis	61	3.2
Lutjanus analis	59	2.6
Lutjanus analis	70	2.9
Lutjanus analis	51	1.3
Lutjanus analis	62	2.8
Lutjanus analis	62	2.9
Lutjanus analis	62	2.6
Lutjanus analis	60	2.4
Mycteroperca bonaci	95	10.2
Mycteroperca bonaci	79	6.2
	Total	55.4

## Sheet: Hoja3
Fishing data in Banco Chinchorro February 6, 2008
Sample: 1
Size of the boat: 25 Feet MOTOR: 60 hp
Number of fishers: 2
Time of departure: 8:00 Time of arrival: 12:30 PM
Fishing gear: spear
Fish filet:8 kg		8	1.77778	C19	456015	2051576
Catch
	Length . cm	Weight: kg	CPUE
Lutjanus apodus	36	0.5	0.111111
Lutjanus apodus	51	1.6	0.355556
Lutjanus apodus	44	1	0.222222
Lutjanus apodus	38	0.6	0.133333
Lutjanus griseus	36	0.5	0.111111
Lutjanus griseus	33	0.22	0.0488889
Lutjanus griseus	35	0.35	0.0777778
Lutjanus griseus	39	0.8	0.177778
Lutjanus griseus	35	0.35	0.0777778
Lutjanus griseus	35	0.35	0.0777778
Lutjanus griseus	31	0.1	0.0222222
Lutjanus griseus	37	0.6	0.133333
Lutjanus griseus	36.5	0.5	0.111111
Lutjanus griseus	36	0.5	0.111111
Lutjanus griseus	34	0.24	0.0533333
Lutjanus griseus	38	0.7	0.155556
Lutjanus analis	47	1.5	0.333333
Lutjanus analis	49	1.55	0.344444
Epinephelus guttatus	37	0.7	0.155556
	Total	12.66	2.81333
Fishing data in Banco Chinchorro February 6, 2008
Sample: 2
Size of the boat: 25 Feet MOTOR: 60 hp				C32	456444	2036972
Number of fishers: 3
Time of departure: 7:00 Time of arrival: 2:30 PM
Fishing gear: spear
Fish filet:75 kg		75	5
Catch
	Length . cm	Weight: kg	CPUE
Balistes capriscus	55	2.9	0.193333
Balistes capriscus	50	2	0.133333
Balistes capriscus	53	2.7	0.18
Balistes capriscus	51	2.4	0.16
Balistes capriscus	49.5	2.1	0.14
Balistes capriscus	53	2.8	0.186667
Balistes capriscus	53	2.7	0.18
Balistes capriscus	51	2.2	0.146667
Balistes capriscus	51	2.3	0.153333
Balistes capriscus	55	2.9	0.193333
Balistes capriscus	54	2.6	0.173333
Balistes capriscus	46.5	1.7	0.113333
Balistes capriscus	54.5	2.8	0.186667
Balistes capriscus	55	2.7	0.18
Balistes capriscus	53	2.7	0.18
Balistes capriscus	54	2.5	0.166667
Balistes capriscus	54.5	2.4	0.16
Balistes capriscus	55	2.6	0.173333
Balistes capriscus	55	2.8	0.186667
Balistes capriscus	53	2.6	0.173333
Balistes capriscus	49.5	1.7	0.113333
Balistes capriscus	49	1.8	0.12
Balistes capriscus	54.5	3	0.2
Balistes capriscus	53	2.5	0.166667
Balistes capriscus	49	1.8	0.12
Balistes capriscus	43.5	1	0.0666667
Balistes capriscus	47	1.5	0.1
Balistes capriscus	56	3.2	0.213333
Balistes capriscus	59	3.2	0.213333
Balistes capriscus	54.5	2.8	0.186667
Balistes capriscus	57.5	2.85	0.19
Balistes capriscus	58.8	3.5	0.233333
Balistes capriscus	51	2.2	0.146667
Balistes capriscus	49.5	2	0.133333
Balistes capriscus	45	1.5	0.1
Balistes capriscus	53.5	2.9	0.193333
Balistes capriscus	53	2.8	0.186667
Balistes capriscus	48	1.8	0.12
Balistes capriscus	60	3.6	0.24
Balistes capriscus	46.5	1.6	0.106667
Balistes capriscus	57	3.2	0.213333
Balistes capriscus	61	3.7	0.246667
Balistes capriscus	57	3.2	0.213333
Balistes capriscus	54	2.7	0.18
Balistes capriscus	57	3.1	0.206667
Balistes capriscus	55	2.8	0.186667
Balistes capriscus	50.5	2.1	0.14
Balistes capriscus	56.5	3	0.2
Balistes capriscus	55	2.8	0.186667
Balistes capriscus	52	2.4	0.16
Balistes capriscus	47.5	1.8	0.12
Balistes capriscus	49.5	2	0.133333
Balistes capriscus	48.5	2	0.133333
Balistes capriscus	56	2.8	0.186667
Balistes capriscus	52.5	2.5	0.166667
Balistes capriscus	47	1.6503	0.11002
Balistes capriscus	53	2.5	0.166667
Balistes capriscus	54	2.7	0.18
Balistes capriscus	61	3.7	0.246667
Balistes capriscus	55	2.8	0.186667
Balistes capriscus	56.5	3	0.2
Balistes capriscus	52	2.4	0.16
Balistes capriscus	48	1.8	0.12
Balistes capriscus	54	2.7	0.18
Balistes capriscus	53.5	2.6	0.173333
Balistes capriscus	54	2.7	0.18
Balistes capriscus	53	2.5	0.166667
Balistes capriscus	54	2.7	0.18
Balistes capriscus	47.5	1.7	0.113333
Balistes capriscus	56.5	3	0.2
Balistes capriscus	50	2	0.133333
Balistes capriscus	50	2.1	0.14
Balistes capriscus	56.5	3	0.2
Balistes capriscus	55	2.8	0.186667
Balistes capriscus	57.5	3.2001	0.21334
Balistes capriscus	53.5	2.6	0.173333
Balistes capriscus	56	3	0.2
Balistes capriscus	46.5	1.6	0.106667
Balistes capriscus	41	0.8	0.0533333
Balistes capriscus	54	2.7	0.18
Balistes capriscus	45	1.4	0.0933333
Seriola rivoliana	115	13	0.866667
	Total	214.4	14.2934
Fishing data in Banco Chinchorro February 6, 2008
Sample: 3
Size of the boat: 25 Feet MOTOR: 60 hp				C33	262009	2038784
Number of fishers: 2
Time of departure: 8:00 Time of arrival: 2:00 PM
Fishing gear: spear
Fish filet:
Catch
	Length . cm	Weight: kg	CPUE
Lachnolaimus maximus	37.5	0.95	0.158333
Lachnolaimus maximus	49	1.8	0.3
Lachnolaimus maximus	51	2.2	0.366667
Lachnolaimus maximus	56	2.6	0.433333
Lachnolaimus maximus	63	3.6	0.6
	Total	11.15	1.85833
Fishing data in Banco Chinchorro February 6, 2008
Sample: 4
Size of the boat: 25 Feet MOTOR: 60 hp				C6	461393	2068607
Number of fishers: 3
Time of departure: 7:00 Time of arrival: 2:00 PM
Fishing gear: spear
Fish filet:
Catch
	Length . cm	Weight: kg	CPUE
Epinephelus striatus	63	3.5	0.25
Epinephelus striatus	58.5	2.7	0.192857
Epinephelus striatus	58.5	2.5	0.178571
Epinephelus striatus	49.5	1.5	0.107143
Lachnolaimus maximus	50.5	1.5	0.107143
Lachnolaimus maximus	62	2.9	0.207143
	Total	14.6	1.04286
Fishing data in Banco Chinchorro February 6, 2008
Sample: 5
Size of the boat: 25 Feet MOTOR: 60 hp				C32	456444	2036972
Number of fishers: 3
Time of departure: 8:00 Time of arrival: 2:00 PM
Fishing gear: spear
Fish filet: 29 kg		29	2.41667
Catch
	Length . cm	Weight: kg	CPUE
Balistes capriscus	47.5	1.7	0.141667
Balistes capriscus	56.5	3	0.25
Balistes capriscus	50	2	0.166667
Balistes capriscus	49.5	2	0.166667
Balistes capriscus	45	1.5	0.125
Balistes capriscus	53.5	2.9	0.241667
Balistes capriscus	53	2.8	0.233333
Balistes capriscus	50	2	0.166667
Balistes capriscus	53	2.7	0.225
Balistes capriscus	51	2.4	0.2
Balistes capriscus	49.5	2	0.166667
Balistes capriscus	48.5	2	0.166667
Balistes capriscus	56	2.8	0.233333
Balistes capriscus	52.5	2.5	0.208333
Balistes capriscus	49	1.8	0.15
Balistes capriscus	54.5	3	0.25
Balistes capriscus	53	2.5	0.208333
Balistes capriscus	49	1.8	0.15
Balistes capriscus	46.5	1.7	0.141667
Balistes capriscus	54.5	2.8	0.233333
Balistes capriscus	55	2.7	0.225
Balistes capriscus	53	2.7	0.225
Balistes capriscus	54	2.5	0.208333
Balistes capriscus	49	1.8	0.15
Balistes capriscus	54.5	3	0.25
Balistes capriscus	53	2.5	0.208333
Balistes capriscus	56	2.8	0.233333
Balistes capriscus	52.5	2.5	0.208333
Balistes capriscus	47	1.6503	0.137525
Balistes capriscus	53	2.5	0.208333
	Total	70.5503	5.87919
Fishing data in Banco Chinchorro February 6, 2008
Sample: 6
Size of the boat: 25 Feet MOTOR: 60 hp
Number of fishers: 3				C32	456444	2036972
Time of departure: 8:00 Time of arrival: 2:30 PM
Fishing gear: spear
Fish filet: 34 kg		34	2.61538
Catch
	Length . cm	Weight: kg	CPUE
Balistes capriscus	53	2.5	0.192308
Balistes capriscus	49	1.8	0.138462
Balistes capriscus	46.5	1.7	0.130769
Balistes capriscus	46.5	1.6	0.123077
Balistes capriscus	57	3.2	0.246154
Balistes capriscus	61	3.7	0.284615
Balistes capriscus	57	3.2	0.246154
Balistes capriscus	54	2.7	0.207692
Balistes capriscus	53	2.5	0.192308
Balistes capriscus	49	1.8	0.138462
Balistes capriscus	46.5	1.7	0.130769
Balistes capriscus	55	2.8	0.215385
Balistes capriscus	56.5	3	0.230769
Balistes capriscus	52	2.4	0.184615
Balistes capriscus	48	1.8	0.138462
Balistes capriscus	54	2.7	0.207692
Balistes capriscus	53.5	2.6	0.2
Balistes capriscus	57	3.2	0.246154
Balistes capriscus	54	2.7	0.207692
Balistes capriscus	57	3.1	0.238462
Balistes capriscus	55	2.8	0.215385
Balistes capriscus	50.5	2.1	0.161538
Balistes capriscus	56.5	3	0.230769
Balistes capriscus	50	2	0.153846
Balistes capriscus	49.5	2	0.153846
Balistes capriscus	45	1.5	0.115385
Balistes capriscus	53.5	2.9	0.223077
Balistes capriscus	46.5	1.6	0.123077
Balistes capriscus	41	0.8	0.0615385
Balistes capriscus	54	2.7	0.207692
Balistes capriscus	45	1.4	0.107692
Balistes capriscus	52	2.4	0.184615
Balistes capriscus	48	1.8	0.138462
Balistes capriscus	54	2.7	0.207692
	Total	80.4	6.18462

## Sheet: Hoja4
Fishing data in Banco Chinchorro February 7, 2008
Sample: 1
Size of the boat: 25 Feet MOTOR: 60 hp
Number of fishers: 3				C32	456388	2037570
Time of departure: 7:00 Time of arrival: 2:30 PM
Fishing gear: spear
Fish filet:44 kg		44	2.93333
Catch
	Length . cm	Weight: kg	CPUE
Balistes capriscus	55	2.8	0.186667
Balistes capriscus	53	2.6	0.173333
Balistes capriscus	49.5	1.7	0.113333
Balistes capriscus	49	1.8	0.12
Balistes capriscus	54.5	3	0.2
Balistes capriscus	53	2.5	0.166667
Balistes capriscus	54.5	2.8	0.186667
Balistes capriscus	55	2.7	0.18
Balistes capriscus	53	2.7	0.18
Balistes capriscus	48.5	2	0.133333
Balistes capriscus	56	2.8	0.186667
Balistes capriscus	52.5	2.5	0.166667
Balistes capriscus	49	1.8	0.12
Balistes capriscus	54.5	3	0.2
Balistes capriscus	56	2.8	0.186667
Balistes capriscus	52.5	2.5	0.166667
Balistes capriscus	47	1.6503	0.11002
Balistes capriscus	53	2.8	0.186667
Balistes capriscus	50	2	0.133333
Balistes capriscus	53	2.7	0.18
Balistes capriscus	50	2	0.133333
Balistes capriscus	49.5	2	0.133333
Balistes capriscus	45	1.5	0.1
Balistes capriscus	53.5	2.6	0.173333
Balistes capriscus	57	3.2	0.213333
Balistes capriscus	54	2.7	0.18
Balistes capriscus	57	3.1	0.206667
Balistes capriscus	55	2.8	0.186667
Balistes capriscus	50.5	2.1	0.14
Balistes capriscus	54	2.7	0.18
Balistes capriscus	53	2.5	0.166667
Balistes capriscus	49	1.8	0.12
Balistes capriscus	46.5	1.7	0.113333
Balistes capriscus	55	2.8	0.186667
Balistes capriscus	56.5	3	0.2
Balistes capriscus	55	2.8	0.186667
Balistes capriscus	50.5	2.1	0.14
Balistes capriscus	56.5	3	0.2
Balistes capriscus	50	2	0.133333
Balistes capriscus	49	1.8	0.12
Balistes capriscus	54.5	3	0.2
Balistes capriscus	53	2.5	0.166667
Balistes capriscus	49	1.8	0.12
Balistes capriscus	51	2.4	0.16
Balistes capriscus	49.5	2	0.133333
Balistes capriscus	48.5	2	0.133333
	Total	111.05	7.40335
Fishing data in Banco Chinchorro February 7, 2008
Sample: 2
Size of the boat: 25 Feet MOTOR: 60 hp
Number of fishers: 3
Time of departure: 7:30 Time of arrival: 2:00 PM				C32	456388	2037570
Fishing gear: spear
Fish filet:38 kg		38	2.92308
Catch
	Length . cm	Weight: kg	CPUE
Balistes capriscus	50.5	2.1	0.161538
Balistes capriscus	56.5	3	0.230769
Balistes capriscus	50	2	0.153846
Balistes capriscus	49	1.8	0.138462
Balistes capriscus	48.5	2	0.153846
Balistes capriscus	56	2.8	0.215385
Balistes capriscus	52.5	2.5	0.192308
Balistes capriscus	49	1.8	0.138462
Balistes capriscus	54.5	3	0.230769
Balistes capriscus	56	2.8	0.215385
Balistes capriscus	52.5	2.5	0.192308
Balistes capriscus	54.5	3	0.230769
Balistes capriscus	53	2.5	0.192308
Balistes capriscus	49	1.8	0.138462
Balistes capriscus	46.5	1.7	0.130769
Balistes capriscus	54.5	2.8	0.215385
Balistes capriscus	55	2.7	0.207692
Balistes capriscus	46.5	1.6	0.123077
Balistes capriscus	41	0.8	0.0615385
Balistes capriscus	54	2.7	0.207692
Balistes capriscus	45	1.4	0.107692
Balistes capriscus	52	2.4	0.184615
Balistes capriscus	49	1.8	0.138462
Balistes capriscus	46.5	1.7	0.130769
Balistes capriscus	46.5	1.6	0.123077
Balistes capriscus	57	3.2	0.246154
Balistes capriscus	61	3.7	0.284615
Balistes capriscus	57	3.2	0.246154
Balistes capriscus	54	2.7	0.207692
Balistes capriscus	54.5	3	0.230769
Balistes capriscus	53	2.5	0.192308
Balistes capriscus	49	1.8	0.138462
Balistes capriscus	46.5	1.7	0.130769
Balistes capriscus	56	2.8	0.215385
Balistes capriscus	52.5	2.5	0.192308
Balistes capriscus	47	1.6503	0.126946
	Total	83.5503	6.42695
Fishing data in Banco Chinchorro February 7, 2008
Sample: 3
Size of the boat: 25 Feet MOTOR: 60 hp
Number of fishers: 3				C32	456388	2037570
Time of departure: 7:00 Time of arrival: 2:40 PM
Fishing gear: spear
Fish filet:40 kg		40	2.6087
Catch
	Length . cm	Weight: kg	CPUE
Balistes capriscus	55	2.7	0.176087
Balistes capriscus	46.5	1.6	0.104348
Balistes capriscus	41	0.8	0.0521739
Balistes capriscus	54	2.7	0.176087
Balistes capriscus	45	1.4	0.0913043
Balistes capriscus	52	2.4	0.156522
Balistes capriscus	56	2.8	0.182609
Balistes capriscus	52.5	2.5	0.163043
Balistes capriscus	49	1.8	0.117391
Balistes capriscus	54.5	3	0.195652
Balistes capriscus	53	2.5	0.163043
Balistes capriscus	57	3.2	0.208696
Balistes capriscus	61	3.7	0.241304
Balistes capriscus	57	3.2	0.208696
Balistes capriscus	54	2.7	0.176087
Balistes capriscus	57	3.1	0.202174
Balistes capriscus	55	2.8	0.182609
Balistes capriscus	50.5	2.1	0.136957
Balistes capriscus	54	2.7	0.176087
Balistes capriscus	53	2.5	0.163043
Balistes capriscus	49	1.8	0.117391
Balistes capriscus	46.5	1.7	0.11087
Balistes capriscus	50	2	0.130435
Balistes capriscus	49	1.8	0.117391
Balistes capriscus	48.5	2	0.130435
Balistes capriscus	56	2.8	0.182609
Balistes capriscus	52.5	2.5	0.163043
Balistes capriscus	54	2.5	0.163043
Balistes capriscus	49	1.8	0.117391
Balistes capriscus	54.5	3	0.195652
Balistes capriscus	53	2.5	0.163043
Balistes capriscus	56	2.8	0.182609
Balistes capriscus	52.5	2.5	0.163043
Balistes capriscus	57	3.2	0.208696
Balistes capriscus	61	3.7	0.241304
Balistes capriscus	57	3.2	0.208696
Balistes capriscus	61	3.7	0.241304
Balistes capriscus	57	3.2	0.208696
Balistes capriscus	54	2.7	0.176087
Balistes capriscus	53	2.8	0.182609
Balistes capriscus	50	2	0.130435
Balistes capriscus	53	2.7	0.176087
Balistes capriscus	51	2.4	0.156522
	Total	109.5	7.1413
Fishing data in Banco Chinchorro February 7, 2008
Sample: 4
Size of the boat: 25 Feet MOTOR: 60 hp
Number of fishers: 3				C32	456388	2037570
Time of departure: 7:00 Time of arrival: 2:30 PM
Fishing gear: spear
Fish filet:46 kg		46	3.06667
Catch
	Length . cm	Weight: kg	CPUE
Balistes capriscus	54.5	3	0.2
Balistes capriscus	53	2.5	0.166667
Balistes capriscus	49	1.8	0.12
Balistes capriscus	46.5	1.7	0.113333
Balistes capriscus	54.5	2.8	0.186667
Balistes capriscus	56	2.8	0.186667
Balistes capriscus	52.5	2.5	0.166667
Balistes capriscus	49	1.8	0.12
Balistes capriscus	54.5	3	0.2
Balistes capriscus	53	2.5	0.166667
Balistes capriscus	53	2.7	0.18
Balistes capriscus	54	2.5	0.166667
Balistes capriscus	49	1.8	0.12
Balistes capriscus	54.5	3	0.2
Balistes capriscus	54.5	3	0.2
Balistes capriscus	53	2.5	0.166667
Balistes capriscus	49	1.8	0.12
Balistes capriscus	53	2.5	0.166667
Balistes capriscus	54.5	2.8	0.186667
Balistes capriscus	61	3.7	0.246667
Balistes capriscus	57	3.2	0.213333
Balistes capriscus	61	3.7	0.246667
Balistes capriscus	57	3.2	0.213333
Balistes capriscus	54.5	2.8	0.186667
Balistes capriscus	56	2.8	0.186667
Balistes capriscus	52.5	2.5	0.166667
Balistes capriscus	46.5	1.7	0.113333
Balistes capriscus	51	2.4	0.16
Balistes capriscus	49.5	2	0.133333
Balistes capriscus	48.5	2	0.133333
Balistes capriscus	56	2.8	0.186667
Balistes capriscus	41	0.8	0.0533333
Balistes capriscus	54	2.7	0.18
Balistes capriscus	45	1.4	0.0933333
Balistes capriscus	53.5	2.9	0.193333
Balistes capriscus	53	2.8	0.186667
Balistes capriscus	50	2	0.133333
Balistes capriscus	53	2.7	0.18
Balistes capriscus	51	2.4	0.16
Balistes capriscus	49.5	2	0.133333
Balistes capriscus	48.5	2	0.133333
Balistes capriscus	56	2.8	0.186667
Balistes capriscus	52.5	2.5	0.166667
Balistes capriscus	49	1.8	0.12
Balistes capriscus	54.5	3	0.2
	Total	111.6	7.44
Fishing data in Banco Chinchorro February 7, 2008
Sample: 5
Size of the boat: 25 Feet MOTOR: 60 hp
Number of fishers: 3				C32	456388	2037570
Time of departure: 7:20 Time of arrival: 2:45PM
Fishing gear: spear
Fish filet:34 kg		34	2.29213
Catch
	Length . cm	Weight: kg	CPUE
Balistes capriscus	53	2.7	0.182022
Balistes capriscus	51	2.4	0.161798
Balistes capriscus	49.5	2	0.134831
Balistes capriscus	56	2.8	0.188764
Balistes capriscus	41	0.8	0.0539326
Balistes capriscus	52.5	2.5	0.168539
Balistes capriscus	49	1.8	0.121348
Balistes capriscus	54.5	3	0.202247
Balistes capriscus	53	2.5	0.168539
Balistes capriscus	53	2.7	0.182022
Balistes capriscus	54	2.5	0.168539
Balistes capriscus	49	1.8	0.121348
Balistes capriscus	56.5	3	0.202247
Balistes capriscus	55	2.8	0.188764
Balistes capriscus	57.5	3.2001	0.215737
Balistes capriscus	53.5	2.6	0.175281
Balistes capriscus	56	3	0.202247
Balistes capriscus	53	2.8	0.188764
Balistes capriscus	50	2	0.134831
Balistes capriscus	53	2.7	0.182022
Balistes capriscus	51	2.4	0.161798
Balistes capriscus	49.5	2	0.134831
Balistes capriscus	48.5	2	0.134831
Balistes capriscus	56	2.8	0.188764
Balistes capriscus	61	3.7	0.249438
Balistes capriscus	57	3.2	0.21573
Balistes capriscus	54	2.7	0.182022
Balistes capriscus	53	2.5	0.168539
Balistes capriscus	49	1.8	0.121348
Balistes capriscus	46.5	1.7	0.114607
Balistes capriscus	55	2.8	0.188764
Balistes capriscus	45	1.4	0.094382
Balistes capriscus	53.5	2.9	0.195506
Balistes capriscus	53	2.8	0.188764
Balistes capriscus	50	2	0.134831
Balistes capriscus	53	2.7	0.182022
	Total	89.0001	6.00001
Fishing data in Banco Chinchorro February 7, 2008
Sample: 6
Size of the boat: 25 Feet MOTOR: 60 hp
Number of fishers: 3				C32	456388	2037570
Time of departure: 7:00 Time of arrival: 2:00 PM
Fishing gear: spear
Fish filet:48 kg		48	3.42857
Catch
	Length . cm	Weight: kg	CPUE
Balistes capriscus	53	2.8	0.2
Balistes capriscus	50	2	0.142857
Balistes capriscus	53	2.7	0.192857
Balistes capriscus	57	3.2	0.228571
Balistes capriscus	54	2.7	0.192857
Balistes capriscus	53	2.5	0.178571
Balistes capriscus	49	1.8	0.128571
Balistes capriscus	53	2.5	0.178571
Balistes capriscus	53	2.7	0.192857
Balistes capriscus	54	2.5	0.178571
Balistes capriscus	49	1.8	0.128571
Balistes capriscus	56.5	3	0.214286
Balistes capriscus	53	2.5	0.178571
Balistes capriscus	49	1.8	0.128571
Balistes capriscus	46.5	1.7	0.121429
Balistes capriscus	46.5	1.6	0.114286
Balistes capriscus	52	2.4	0.171429
Balistes capriscus	48	1.8	0.128571
Balistes capriscus	54	2.7	0.192857
Balistes capriscus	53.5	2.6	0.185714
Balistes capriscus	55	2.7	0.192857
Balistes capriscus	53	2.7	0.192857
Balistes capriscus	54	2.5	0.178571
Balistes capriscus	49	1.8	0.128571
Balistes capriscus	53	2.8	0.2
Balistes capriscus	50	2	0.142857
Balistes capriscus	53	2.7	0.192857
Balistes capriscus	51	2.4	0.171429
Balistes capriscus	49.5	2	0.142857
Balistes capriscus	52.5	2.5	0.178571
Balistes capriscus	49	1.8	0.128571
Balistes capriscus	54.5	3	0.214286
Balistes capriscus	53	2.5	0.178571
Balistes capriscus	53	2.7	0.192857
Balistes capriscus	54	2.5	0.178571
Balistes capriscus	55	2.7	0.192857
Balistes capriscus	53	2.7	0.192857
Balistes capriscus	54	2.5	0.178571
Balistes capriscus	49	1.8	0.128571
Balistes capriscus	57	3.2	0.228571
Balistes capriscus	61	3.7	0.264286
Balistes capriscus	57	3.2	0.228571
Balistes capriscus	54	2.7	0.192857
Balistes capriscus	53	2.5	0.178571
Balistes capriscus	49	1.8	0.128571
Balistes capriscus	46.5	1.6	0.114286
Balistes capriscus	41	0.8	0.0571429
Balistes capriscus	54	2.7	0.192857
Balistes capriscus	45	1.4	0.1
	Total	117.2	8.37143

## Sheet: Hoja5
Fishing data in Banco Chinchorro February 8, 2008
Sample: 1
Size of the boat: 25 Feet MOTOR: 60 hp
Number of fishers: 2				C32	456388	2037570
Time of departure: 7:00 Time of arrival: 2:00 PM
Fishing gear: spear
Fish filet:22 kg		22	3.14286
Catch
	Length . cm	Weight: kg	CPUE
Balistes capriscus	53	2.8	0.4
Balistes capriscus	53	2.7	0.385714
Balistes capriscus	51	2.2	0.314286
Balistes capriscus	51	2.3	0.328571
Balistes capriscus	55	2.9	0.414286
Balistes capriscus	54	2.6	0.371429
Balistes capriscus	52.5	2.5	0.357143
Balistes capriscus	47	1.6503	0.235757
Balistes capriscus	53	2.8	0.4
Balistes capriscus	50	2	0.285714
Balistes capriscus	49.5	1.7	0.242857
Balistes capriscus	49	1.8	0.257143
Balistes capriscus	54.5	3	0.428571
Balistes capriscus	53	2.5	0.357143
Balistes capriscus	55	2.7	0.385714
Balistes capriscus	53	2.7	0.385714
Balistes capriscus	54	2.5	0.357143
Balistes capriscus	53	2.5	0.357143
Balistes capriscus	49	1.8	0.257143
Balistes capriscus	43.5	1	0.142857
Epinephelus striatus	49.5	1.5	0.214286
Epinephelus striatus	67	4.2	0.6
Epinephelus striatus	74	5.9	0.842857
Mycteroperca bonaci	75	4.9	0.7
Lachnolaimus maximus	51	1.5	0.214286
Lachnolaimus maximus	60	2.3	0.328571
Lachnolaimus maximus	49.5	1.1	0.157143
Lachnolaimus maximus	42	0.7	0.1
Lachnolaimus maximus	37	0.6	0.0857143
Lachnolaimus maximus	41	0.8	0.114286
	Total	23.5	3.35714
Fishing data in Banco Chinchorro February 8, 2008
Sample: 2
Size of the boat: 25 Feet MOTOR: 60 hp
Number of fishers: 3
Time of departure: 7:00 Time of arrival: 2:30 PM
Fishing gear: spear
Fish filet:18 kg		18	1.2
Catch
	Length . cm	Weight: kg	CPUE	C32	456388	2037570
Balistes capriscus	57	3.2	0.213333
Balistes capriscus	61	3.7	0.246667
Balistes capriscus	57	3.2	0.213333
Balistes capriscus	54	2.7	0.18
Balistes capriscus	57	3.1	0.206667
Balistes capriscus	55	2.8	0.186667
Balistes capriscus	47	1.6503	0.11002
Balistes capriscus	53	2.5	0.166667
Balistes capriscus	54	2.7	0.18
Balistes capriscus	61	3.7	0.246667
Balistes capriscus	55	2.8	0.186667
Balistes capriscus	61	3.7	0.246667
Balistes capriscus	57	3.2	0.213333
Balistes capriscus	54	2.7	0.18
Balistes capriscus	57	3.1	0.206667
Balistes capriscus	52.5	2.5	0.166667
Balistes capriscus	47	1.6503	0.11002
Balistes capriscus	53	2.5	0.166667
Balistes capriscus	54	2.7	0.18
Balistes capriscus	53	2.6	0.173333
Balistes capriscus	49.5	1.7	0.113333
Balistes capriscus	49	1.8	0.12
Lachnolaimus maximus	53	2.1	0.14
Lachnolaimus maximus	54	2.15	0.143333
Lachnolaimus maximus	38.5	0.9	0.06
Epinephelus striatus	48	1.8	0.12
Epinephelus guttatus	69	5	0.333333
Epinephelus adscensionis	46	1.4	0.0933333
	Total	13.35	0.89
Sample: 3
Size of the boat: 25 Feet MOTOR: 60 hp				C32	456388	2037570
Number of fishers: 3
Time of departure: 8:00 Time of arrival: 2:45 PM
Fishing gear: spear
Fish filet:16 kg		16	1.18519
Catch
	Length . cm	Weight: kg	CPUE
Balistes capriscus	61	3.7	0.274074
Balistes capriscus	57	3.2	0.237037
Balistes capriscus	54	2.7	0.2
Balistes capriscus	57	3.1	0.22963
Balistes capriscus	52.5	2.5	0.185185
Balistes capriscus	47	1.6503	0.122244
Balistes capriscus	53	2.8	0.207407
Balistes capriscus	50	2	0.148148
Balistes capriscus	53	2.7	0.2
Balistes capriscus	53	2.5	0.185185
Balistes capriscus	54	2.7	0.2
Balistes capriscus	61	3.7	0.274074
Balistes capriscus	55	2.8	0.207407
Balistes capriscus	46.5	1.6	0.118519
Balistes capriscus	57	3.2	0.237037
Balistes capriscus	61	3.7	0.274074
Balistes capriscus	57	3.2	0.237037
Balistes capriscus	54	2.7	0.2
Balistes capriscus	41	0.8	0.0592593
Balistes capriscus	54	2.7	0.2
Balistes capriscus	45	1.4	0.103704
Epinephelus striatus	82	8.3	0.614815
Epinephelus striatus	75	5.3	0.392593
Epinephelus striatus	58	1.9	0.140741
Epinephelus striatus	52	1.4	0.103704
Micteroperca bonaci	76	4	0.296296
Lachnolaimus maximus	40	0.7	0.0518519
Lachnolaimus maximus	65	3.7	0.274074
Lachnolaimus maximus	68	3.5	0.259259
	Total	28.8	2.13333
Sample: 4
Size of the boat: 25 Feet MOTOR: 60 hp
Number of fishers: 3				C35	457228	2034096
Time of departure: 8:00 Time of arrival: 2:45 PM
Fishing gear: spear
Fish filet:10 kg		10	0.740741
Catch
	Length . cm	Weight: kg	CPUE
Epinephelus guttatus	53.5	2	0.148148
Epinephelus guttatus	54	2	0.148148
Epinephelus guttatus	63.5	3.2	0.237037
Epinephelus guttatus	62	2.9	0.214815
Epinephelus guttatus	59	2.7	0.2
Epinephelus guttatus	52.5	1.9	0.140741
Epinephelus guttatus	52	1.7	0.125926
Epinephelus guttatus	49	1.3	0.0962963
Epinephelus guttatus	54	2	0.148148
Epinephelus guttatus	48	1.4	0.103704
Epinephelus guttatus	52	1.5	0.111111
Epinephelus guttatus	54	1.8	0.133333
Epinephelus guttatus	57	2.4	0.177778
Epinephelus guttatus	51	1.4	0.103704
Epinephelus guttatus	58	2.7	0.2
Epinephelus guttatus	47	1.2	0.0888889
Epinephelus guttatus	34	0.5	0.037037
Epinephelus guttatus	45	1	0.0740741
Epinephelus guttatus	48	1.4	0.103704
Epinephelus guttatus	52	1.5	0.111111
Epinephelus guttatus	54	1.8	0.133333
Epinephelus guttatus	57	2.4	0.177778
Epinephelus guttatus	45	1	0.0740741
Epinephelus guttatus	42	0.85	0.062963
Epinephelus guttatus	51	1.8	0.133333
Epinephelus guttatus	53	1.9	0.140741
Epinephelus guttatus	45	1.1	0.0814815
Epinephelus guttatus	48	1.3	0.0962963
Epinephelus guttatus	45	1.2	0.0888889
Epinephelus guttatus	28	0.27	0.02
Epinephelus guttatus	25	0.2	0.0148148
Epinephelus guttatus	44	1	0.0740741
Epinephelus guttatus	36	0.57	0.0422222
Epinephelus guttatus	50	1.3	0.0962963
Epinephelus guttatus	33	0.4	0.0296296
Epinephelus guttatus	42	0.85	0.062963
Epinephelus guttatus	41	0.77	0.057037
Epinephelus guttatus	37	0.62	0.0459259
Epinephelus guttatus	49	1.35	0.1
Epinephelus guttatus	35	0.55	0.0407407
Epinephelus guttatus	45	1	0.0740741
Epinephelus guttatus	42	0.85	0.062963
Epinephelus guttatus	28	0.27	0.02
Epinephelus guttatus	25	0.2	0.0148148
Epinephelus guttatus	44	1	0.0740741
Epinephelus guttatus	36	0.57	0.0422222
Epinephelus guttatus	50	1.3	0.0962963
Epinephelus guttatus	33	0.4	0.0296296
Epinephelus guttatus	39	0.7	0.0518519
Epinephelus guttatus	42	0.9	0.0666667
Epinephelus guttatus	58	1.7	0.125926
Epinephelus guttatus	45	1.1	0.0814815
Epinephelus guttatus	51	1.8	0.133333
Epinephelus guttatus	53	1.9	0.140741
Epinephelus guttatus	45	1.1	0.0814815
Epinephelus guttatus	48	1.3	0.0962963
Epinephelus guttatus	45	1.2	0.0888889
Epinephelus guttatus	44	1.1	0.0814815
Epinephelus guttatus	48	1.35	0.1
Epinephelus guttatus	53	1.9	0.140741
Epinephelus guttatus	49	1.3	0.0962963
Epinephelus guttatus	40	0.8	0.0592593
Epinephelus guttatus	59	1.8	0.133333
Epinephelus guttatus	37	0.4	0.0296296
Epinephelus guttatus	49	1.1	0.0814815
	Total	84.77	6.27926
