# Supplementary material for: Contrast in the density and biomass of fish in a reef system with different fishing intensity in the Mexican Caribbean
Source: PeerJ. 2025 Apr 4;13:e19031. doi: 10.7717/peerj.19031 (PMC11974544; doi:10.7717/peerj.19031)
Supplement: Supplemental Information 1 — Fsh catches by month in the years 2007 and 2008 are presented, in each of the quadrants (C). [file peerj-13-19031-s001.zip › fishery database/PESCAJUNIO2008.xls]

## Sheet: Hoja1
Fishing data in Banco Chinchorro June 16, 2008
Sample: 1
Size of the boat: 25 Feet MOTOR: 60 hp			Yuca
Number of fishers: 2
Time of departure: 6:30 Time of arrival: 2:40 PM				C6	460336	2068931
Fishing gear: Fishhook
Fish filet:
Catch
	Length . cm	Weight: kg	CPUE
Lutjanus vivanus	35	0.45	0.0355263
Lutjanus vivanus	34	0.5	0.0394737
Lutjanus vivanus	28	0.25	0.0197368
Lutjanus vivanus	37	0.58	0.0457895
Lutjanus vivanus	36	0.5	0.0394737
Lutjanus vivanus	35	0.5	0.0394737
Lutjanus vivanus	31.5	0.45	0.0355263
Lutjanus vivanus	45	1	0.0789474
Lutjanus vivanus	41	0.75	0.0592105
Lutjanus vivanus	49	1.35	0.106579
Lutjanus vivanus	36	0.55	0.0434211
Lutjanus vivanus	34	0.45	0.0355263
Lutjanus vivanus	44	1	0.0789474
Lutjanus vivanus	48	0.7	0.0552632
Lutjanus vivanus	32	0.2	0.0157895
Lutjanus vivanus	34	0.4	0.0315789
Lutjanus vivanus	29	0.18	0.0142105
Lutjanus vivanus	34	0.4	0.0315789
Lutjanus vivanus	40	0.7	0.0552632
Lutjanus vivanus	28	0.3	0.0236842
Lutjanus vivanus	34	0.47	0.0371053
Lutjanus vivanus	42	0.5	0.0394737
Lutjanus vivanus	37.5	0.3	0.0236842
Lutjanus vivanus	47	1.2	0.0947368
Lutjanus vivanus	32	0.475	0.0375
Lutjanus vivanus	40	0.75	0.0592105
Lutjanus vivanus	45	1.3	0.102632
Lutjanus vivanus	29	0.35	0.0276316
Lutjanus vivanus	40	0.8	0.0631579
Lutjanus vivanus	39	0.7	0.0552632
Lutjanus vivanus	34	0.45	0.0355263
Lutjanus vivanus	44	0.9	0.0710526
Lutjanus vivanus	49	1.4	0.110526
Lutjanus vivanus	45	0.85	0.0671053
	Total	21.655	1.70961
Fishing data in Banco Chinchorro June 16, 2008
Sample: 2
Size of the boat: 25 Feet MOTOR: 60 hp			Monito	C32	456590	2035631
Number of fishers: 4
Time of departure: 7:30 Time of arrival: 1:50 PM
Fishing gear: Fishhook
Fish filet: 20 kg		20	1.05263
Catch	Length . cm	Weight: kg	CPUE
Epinephelus striatus	41	1.4	0.0736842
Epinephelus striatus	49	1.6	0.0842105
Epinephelus striatus	58.5	2.7	0.142105
Epinephelus striatus	66	4.3	0.226316
Epinephelus striatus	53	1.9	0.1
Lachnolaimus maximus	59	2.5	0.131579
Lachnolaimus maximus	53	2.3	0.121053
Lachnolaimus maximus	57	2.5	0.131579
Lachnolaimus maximus	52	1.6	0.0842105
Lutjanus analis	51	1.3	0.0684211
Lutjanus analis	60	2	0.105263
Lutjanus analis	57	2.5	0.131579
Micteroperca tigris	64	3.5	0.184211
Mycteroperca bonaci	90	9.5	0.5
Mycteroperca rubra	60	2.6	0.136842
Ocyurus chrysurus	47	1	0.0526316
Ocyurus chrysurus	39	0.7	0.0368421
Epinephelus guttatus	85	9	0.473684
Epinephelus guttatus	62	2.9	0.152632
Epinephelus guttatus	63.5	3.2	0.168421
Caranx latus	60	2.8	0.147368
Epinephelus adscensionis	46	1.4	0.0736842
	Total	63.2	3.32632
Fishing data in Banco Chinchorro June 16, 2008
Sample: 3
Size of the boat: 25 Feet MOTOR: 60 hp			Cahuamo	C27	454046	2044174
Number of fishers: 3
Time of departure: 7:30 Time of arrival: 2:10 PM
Fishing gear: spear
Fish filet: 20 kg		20	1.5
Catch
	Length . cm	Weight: kg	CPUE
Lachnolaimus maximus	62.5	3	0.225
Lachnolaimus maximus	59.5	2.5	0.1875
Lachnolaimus maximus	38.8	1	0.075
Lachnolaimus maximus	38	0.85	0.06375
Lutjanus analis (Colorado)	49	1.35	0.10125
Lutjanus analis (Colorado)	59	2.5	0.1875
Lutjanus analis (Colorado)	59	2.4	0.18
Lutjanus analis (Colorado)	64	3.05	0.22875
Lutjanus analis (Colorado)	52	1.7	0.1275
Micteroperca bonaci	85	7.5	0.5625
Micteroperca bonaci	81	4.8	0.36
Micteroperca bonaci	98	8.5	0.6375
Micteroperca bonaci	56	2	0.15
Micteroperca rubra	85	7.5	0.5625
Lutjanus cyanopterus	70	7.3	0.5475
Lutjanus griseus	65	3.2	0.24
Lutjanus griseus	72	5	0.375
Lutjanus griseus	33	0.45	0.03375
Lutjanus griseus	48	1.4	0.105
Ocyurus chrysurus	59	1.4	0.105
Ocyurus chrysurus	48	1	0.075
Ocyurus chrysurus	43	1	0.075
Sphyraena barracuda	75	3.5	0.2625
Epinephelus fulvus	41	1.2	0.09
	Total	74.1	5.5575
Fishing data in Banco Chinchorro June 16, 2008
Sample: 4
Size of the boat: 25 Feet MOTOR: 60 hp			Jovi
Number of fishers: 3
Time of departure: 7:20 Time of arrival: 2:30 PM				C28	459147	2041437
Fishing gear: spear
Fish filet: 5 kg		5	0.348837
Catch
	Length . cm	Weight: kg	CPUE
Micteroperca interstiialis	60	2.8	0.195349
Lutjanus joco	64	4.1	0.286047
Epinephelus guttatus	62	2.9	0.202326
Epinephelus guttatus	63.5	3.2	0.223256
Epinephelus guttatus	42	1	0.0697674
Epinephelus guttatus	85	9	0.627907
Epinephelus guttatus	62	2.9	0.202326
Epinephelus fulvus	34	0.75	0.0523256
Epinephelus fulvus	38	1.1	0.0767442
Caranx latus	70	4	0.27907
Epinephelus striatus	52	2.6	0.181395
Epinephelus striatus	54	1.6	0.111628
Epinephelus striatus	47	1.45	0.101163
Epinephelus striatus	58	3.6	0.251163
Epinephelus striatus	47	1.45	0.101163
Epinephelus striatus	58	3.6	0.251163
Epinephelus striatus	73	7	0.488372
Epinephelus striatus	64	3.9	0.272093
Lachnolaimus maximus	52	2.6	0.181395
Lachnolaimus maximus	44.5	1.55	0.10814
Lachnolaimus maximus	50	1.75	0.122093
Lachnolaimus maximus	43	1.1	0.0767442
Lachnolaimus maximus	57	2.1	0.146512
Lachnolaimus maximus	38	1	0.0697674
Lutjanus analis (Colorado)	60	2.3	0.160465
Lutjanus analis (Colorado)	57	2.3	0.160465
Lutjanus analis (Colorado)	47	1.1	0.0767442
Lutjanus analis (Colorado)	55	2.6	0.181395
Lutjanus analis (Colorado)	66	3.1	0.216279
Lutjanus analis (Colorado)	57	2.55	0.177907
Lutjanus analis (Colorado)	60.5	2.55	0.177907
	45	1.1	0.0767442
	49	1.3	0.0906977
	Total	85.95	5.99651

## Sheet: Hoja2
Fishing data in Banco Chinchorro June 17, 2008
Sample: 1
Size of the boat: 25 Feet MOTOR: 60 hp			Yuca
Number of fishers: 2				C26	467579	2045791
Time of departure: 7:00 Time of arrival: 1:50 PM
Fishing gear: Fishhook
Fish filet:
Catch
	Length . cm	Weight: kg	CPUE
Lutjanus vivanus	37	0.65	0.047561
Lutjanus vivanus	27	0.3	0.0219512
Lutjanus vivanus	29.4	0.34	0.024878
Lutjanus vivanus	51	1.8	0.131707
Lutjanus vivanus	33	0.3	0.0219512
Lutjanus vivanus	51	1.6	0.117073
Lutjanus vivanus	42	0.7	0.0512195
Lutjanus vivanus	29	0.1	0.00731707
Lutjanus vivanus	49	1.1	0.0804878
Lutjanus vivanus	45	0.7	0.0512195
Lutjanus vivanus	28	0.27	0.0197561
Lutjanus vivanus	25	0.2	0.0146341
Lutjanus vivanus	44	1	0.0731707
Lutjanus vivanus	36	0.57	0.0417073
Lutjanus vivanus	50	1.3	0.095122
Lutjanus vivanus	39	0.6	0.0439024
Lutjanus vivanus	33	0.3	0.0219512
Lutjanus vivanus	38	0.4	0.0292683
Lutjanus vivanus	32.5	0.3	0.0219512
Lutjanus vivanus	34	0.25	0.0182927
Lutjanus vivanus	37	0.4	0.0292683
Lutjanus vivanus	28	0.15	0.0109756
Lutjanus vivanus	30	0.15	0.0109756
Lutjanus vivanus	40	0.6	0.0439024
Lutjanus vivanus	35	0.48	0.035122
Lutjanus vivanus	31	0.3	0.0219512
Lutjanus vivanus	34	0.45	0.0329268
Lutjanus vivanus	32	0.32	0.0234146
Lutjanus vivanus	31.5	0.37	0.0270732
Lutjanus vivanus	41	0.77	0.0563415
Lutjanus vivanus	37	0.62	0.0453659
Lutjanus vivanus	49	1.35	0.0987805
Lutjanus vivanus	35	0.55	0.0402439
Lutjanus vivanus	36	0.55	0.0402439
Lutjanus vivanus	34	0.45	0.0329268
Lutjanus vivanus	44	1	0.0731707
Lutjanus vivanus	40.5	0.7	0.0512195
	Total	21.99	1.60902
Fishing data in Banco Chinchorro June 17, 2008
Sample: 2
Size of the boat: 25 Feet MOTOR: 60 hp			Monito	C10	457309	2062034
Number of fishers: 4
Time of departure: 7:00 Time of arrival: 2:00 PM
Fishing gear: spear
Fish filet: 45 kg		45	2.14286
Catch	Length . cm	Weight: kg	CPUE
Lutjanus analis	59	2.2	0.104762
Lutjanus analis	54	1.9	0.0904762
Lutjanus analis	66	3.3	0.157143
Lutjanus analis	63	2.8	0.133333
Lutjanus analis	58	2.1	0.1
Lachnolaimus maximus	69	5	0.238095
Lachnolaimus maximus	50	1.75	0.0833333
Lachnolaimus maximus	57	2.45	0.116667
Lachnolaimus maximus	50	1.75	0.0833333
Lachnolaimus maximus	56	2.1	0.1
Lachnolaimus maximus	44	1	0.047619
Lachnolaimus maximus	39	0.7	0.0333333
Epinephelus striatus	67	4.2	0.2
Epinephelus striatus	63	3	0.142857
Epinephelus striatus	67	4.1	0.195238
Epinephelus striatus	51.5	1.6	0.0761905
Seriola rivoliana	65	4.4	0.209524
Sphyraena barracuda	69	2.6	0.12381
Sphyraena barracuda	85	3.8	0.180952
	Total	50.75	2.41667
Fishing data in Banco Chinchorro June 17, 2008
Sample: 3
Size of the boat: 25 Feet MOTOR: 60 hp			Cahuamo
Number of fishers: 4				C29	460612	2042778
Time of departure: 7:15 Time of arrival: 2:20 PM
Fishing gear: spear
Fish filet: 35 kg		35	2.47059
Catch
	Length . cm	Weight: kg	CPUE
Ocyurus chrysurus	60	2.1	0.148235
Ocyurus chrysurus	57	1.9	0.134118
Ocyurus chrysurus	42	0.8	0.0564706
Ocyurus chrysurus	59	1.7	0.12
Ocyurus chrysurus	46	1.2	0.0847059
Ocyurus chrysurus	47	1.2	0.0847059
Sphyraena barracuda	1.04	4.8	0.338824
Sphyraena barracuda	72	2.6	0.183529
Anisotremus virginicus	60	1.8	0.127059
Epinephelus cruentatus	56	2.1	0.148235
Epinephelus fulvus	41	1.2	0.0847059
Epinephelus fulvus	40	1	0.0705882
Epinephelus guttatus	58	2.2	0.155294
Epinephelus guttatus	69	5	0.352941
Epinephelus striatus	54	2.4	0.169412
Epinephelus striatus	60.7	3.3	0.232941
Lachnolaimus maximus	50	1.75	0.123529
Lachnolaimus maximus	30	0.53	0.0374118
Lachnolaimus maximus	35	0.87	0.0614118
	Total	38.45	2.71412
Fishing data in Banco Chinchorro June 17, 2008
Sample: 4
Size of the boat: 25 Feet MOTOR: 60 hp			Jovi	C12	468865	2063803
Number of fishers: 3
Time of departure: 7:00 Time of arrival: 2:45 PM
Fishing gear: spear
Fish filet: 45 kg		45	2.90323
Catch
	Length . cm	Weight: kg	CPUE
Lutjanus apodus	39.2	0.73	0.0470968
Lutjanus apodus	29	0.3	0.0193548
Lutjanus apodus	32	0.39	0.0251613
Lutjanus apodus	33	0.53	0.0341935
Lutjanus apodus	32	0.38	0.0245161
Lutjanus apodus	29	0.4	0.0258065
Lutjanus apodus	34	0.45	0.0290323
Lutjanus synagris	52.5	1.9	0.122581
Lutjanus synagris	52	1.7	0.109677
Lutjanus synagris	49	1.3	0.083871
Lutjanus synagris	54	2	0.129032
Lutjanus synagris	47	1.2	0.0774194
Lutjanus synagris	52	1.6	0.103226
Lutjanus synagris	51	1.5	0.0967742
Lutjanus synagris	42	0.7	0.0451613
Lutjanus synagris	29	0.1	0.00645161
Lutjanus synagris	32	0.2	0.0129032
Lutjanus synagris	37.5	0.3	0.0193548
Lutjanus synagris	33	0.2	0.0129032
Ocyurus chrysurus	58	1.7	0.109677
Ocyurus chrysurus	45	1.1	0.0709677
Ocyurus chrysurus	51	1.8	0.116129
Epinephelus guttatus	39	1.1	0.0709677
Epinephelus striatus	51.5	1.6	0.103226
Epinephelus striatus	55	2.3	0.148387
Lachnolaimus maximus	54	2.4	0.154839
Lachnolaimus maximus	46	1.8	0.116129
Lachnolaimus maximus	54	2.2	0.141935
Lutjanus analis	51	1.3	0.083871
Lutjanus analis	60	2	0.129032
Lutjanus analis	57	2.5	0.16129
	Total	37.68	2.43097

## Sheet: Hoja3
Fishing data in Banco Chinchorro June 18, 2008
Sample: 1
Size of the boat: 25 Feet MOTOR: 60 hp			Yuca	C23	454102	2045031
Number of fishers: 2
Time of departure: 6:30 Time of arrival: 12:50 PM
Fishing gear: Fishhook
Fish filet:
Catch
	Length . cm	Weight: kg	CPUE
Lutjanus vivanus	51	1.8	0.142105
Lutjanus vivanus	33	0.3	0.0236842
Lutjanus vivanus	51	1.6	0.126316
Lutjanus vivanus	44	1	0.0789474
Lutjanus vivanus	38	0.6	0.0473684
Lutjanus vivanus	37	0.4	0.0315789
Lutjanus vivanus	34	0.4	0.0315789
Lutjanus vivanus	31	0.2	0.0157895
Lutjanus vivanus	30.5	0.2	0.0157895
Lutjanus vivanus	51	1.6	0.126316
Lutjanus vivanus	44	1	0.0789474
Lutjanus vivanus	38	0.6	0.0473684
Lutjanus vivanus	35	0.3	0.0236842
Lutjanus vivanus	33	0.2	0.0157895
Lutjanus vivanus	33	0.3	0.0236842
Lutjanus vivanus	24	0.25	0.0197368
Lutjanus vivanus	25.5	0.2	0.0157895
Lutjanus vivanus	33	0.45	0.0355263
Lutjanus vivanus	32	0.4	0.0315789
Lutjanus vivanus	38	0.6	0.0473684
Lutjanus vivanus	37	0.4	0.0315789
Lutjanus vivanus	34	0.4	0.0315789
Lutjanus vivanus	31	0.2	0.0157895
Lutjanus vivanus	31	0.35	0.0276316
Lutjanus vivanus	40	0.6	0.0473684
Lutjanus vivanus	35	0.48	0.0378947
Lutjanus vivanus	31	0.3	0.0236842
Lutjanus vivanus	34	0.45	0.0355263
Lutjanus vivanus	32	0.32	0.0252632
Lutjanus vivanus	31.5	0.37	0.0292105
Lutjanus vivanus	34	0.79	0.0623684
Lutjanus vivanus	24	0.4	0.0315789
Lutjanus vivanus	29	0.45	0.0355263
Lutjanus vivanus	35	0.42	0.0331579
Lutjanus vivanus	25.5	0.24	0.0189474
Lutjanus vivanus	29	0.39	0.0307895
Lutjanus vivanus	35	0.4	0.0315789
Lutjanus vivanus	35	0.2	0.0157895
Lutjanus vivanus	45	0.6	0.0473684
Lutjanus vivanus	36	0.3	0.0236842
Lutjanus vivanus	33	0.2	0.0157895
	Total	20.66	1.63105
Fishing data in Banco Chinchorro June 18, 2008
Sample: 2
Size of the boat: 25 Feet MOTOR: 60 hp			Monito	C30	467054	2041271
Number of fishers: 2
Time of departure: 7:30 Time of arrival: 1:50 PM
Fishing gear: spear
Fish filet: 40 kg		40	2.07792
Catch
	Length . cm	Weight: kg	CPUE
Lutjanus analis (Colorado)	52.5	1.8	0.0935065
Lutjanus analis (Colorado)	56	2	0.103896
Lutjanus analis (Colorado)	52.5	1.8	0.0935065
Lutjanus analis (Colorado)	59	2.5	0.12987
Lutjanus analis (Colorado)	69	4.43	0.23013
Epinephelus striatus	49.5	1.5	0.0779221
Epinephelus striatus	67	4.2	0.218182
Epinephelus striatus	74	5.9	0.306494
Epinephelus striatus	53	2.9	0.150649
Epinephelus striatus	59	3.5	0.181818
Lachnolaimus maximus	31.7	0.6	0.0311688
Lachnolaimus maximus	63	2.9	0.150649
Lachnolaimus maximus	69	3.7	0.192208
Lachnolaimus maximus	69	5	0.25974
Epinephelus adscensionis	46	1.4	0.0727273
Epinephelus adscensionis	65	2.1	0.109091
Epinephelus fulvus	45	1.25	0.0649351
Ocyurus chrysurus	52	1.65	0.0857143
Ocyurus chrysurus	43	1	0.0519481
	Total	50.13	2.60416
Fishing data in Banco Chinchorro June 18, 2008
Sample: 3
Size of the boat: 25 Feet MOTOR: 60 hp			Cahuamo
Number of fishers: 3				C33	460530	2035562
Time of departure: 7:30 Time of arrival: 2:50 PM
Fishing gear: spear
Fish filet: 55 kg		55	3.75
Catch	Length . cm	Weight: kg	CPUE
Lachnolaimus maximus	58	3.1	0.211364
Lachnolaimus maximus	35	0.75	0.0511364
Lachnolaimus maximus	59	2.2	0.15
Lachnolaimus maximus	43	1.1	0.075
Lutjanus analis	62	2.8	0.190909
Lutjanus analis	62	2.9	0.197727
Lutjanus analis	62	2.6	0.177273
Lutjanus analis	60	2.4	0.163636
Lutjanus analis	74	4.8	0.327273
Lutjanus apodus	34	0.45	0.0306818
Lutjanus apodus	33.6	0.4	0.0272727
Lutjanus apodus	31.7	0.48	0.0327273
Lutjanus griseus	65	3.2	0.218182
Lutjanus griseus	72	5	0.340909
Lutjanus griseus	48	1.4	0.0954545
Lutjanus griseus	40	0.75	0.0511364
Epinephelus guttatus	45	1.4	0.0954545
Epinephelus guttatus	36	0.7	0.0477273
Epinephelus striatus	52	2.6	0.177273
Epinephelus striatus	54	1.6	0.109091
Epinephelus striatus	59	2.2	0.15
	Total	42.83	2.92023
Fishing data in Banco Chinchorro June 18, 2008
Sample: 4
Size of the boat: 25 Feet MOTOR: 60 hp			Jovi	C31	455042	2038714
Number of fishers: 3
Time of departure: 7:20 Time of arrival: 2:30 PM
Fishing gear: spear
Fish filet: 45 kg		45	3.13953
Catch
	Length . cm	Weight: kg	CPUE
Epinephelus striatus	73	7	0.488372
Epinephelus striatus	64	3.9	0.272093
Epinephelus striatus	69	6	0.418605
Epinephelus striatus	52	2.4	0.167442
Lachnolaimus maximus	53	2.3	0.160465
Lachnolaimus maximus	55	1.86	0.129767
Lachnolaimus maximus	59	2	0.139535
Lutjanus analis	66	3.3	0.230233
Lutjanus analis	63	2.8	0.195349
Lutjanus analis	58	2.1	0.146512
Lutjanus analis	34	0.25	0.0174419
Lutjanus analis	51	1.2	0.0837209
Lutjanus analis	61	3.2	0.223256
Lutjanus analis	59	2.6	0.181395
Lutjanus jocu	64	4.45	0.310465
Lutjanus synagris	48	1.4	0.0976744
Lutjanus synagris	52	1.5	0.104651
Lutjanus synagris	54	1.8	0.125581
Lutjanus synagris	57	2.4	0.167442
Micteroperca tigris	65	4.5	0.313953
Mycteroperca bonaci	72	4.3	0.3
Mycteroperca bonaci	80	6.25	0.436047
	Total	67.51	4.71

## Sheet: Hoja4
Fishing data in Banco Chinchorro June 19, 2008
Sample: 1
Size of the boat: 25 Feet MOTOR: 60 hp				C26	466874	2048570
Number of fishers: 2
Time of departure: 7:00 Time of arrival: 12:00 PM
Fishing gear: Fishhook
Fish filet:
Catch	Length . cm	Weight: kg	CPUE
Lutjanus vivanus	41	0.6	0.06
Lutjanus vivanus	46	0.9	0.09
Lutjanus vivanus	41	0.65	0.065
Lutjanus vivanus	52	1.6	0.16
Lutjanus vivanus	36	0.65	0.065
Lutjanus vivanus	38	0.98	0.098
Lutjanus vivanus	31	0.45	0.045
Lutjanus vivanus	45	1.25	0.125
Lutjanus vivanus	42.5	0.5	0.05
Lutjanus vivanus	44.5	0.5	0.05
Lutjanus vivanus	41.5	0.6	0.06
Lutjanus vivanus	39	0.5	0.05
Lutjanus vivanus	34	0.3	0.03
Lutjanus vivanus	30	0.2	0.02
Lutjanus vivanus	40.5	0.4	0.04
Lutjanus vivanus	40.5	0.3	0.03
Lutjanus vivanus	30.5	0.2	0.02
Lutjanus vivanus	36	0.65	0.065
Lutjanus vivanus	38	0.98	0.098
Lutjanus vivanus	31	0.45	0.045
Lutjanus vivanus	46	0.9	0.09
Lutjanus vivanus	41	0.65	0.065
Lutjanus vivanus	34	0.4	0.04
Lutjanus vivanus	31	0.2	0.02
Lutjanus vivanus	30.5	0.2	0.02
Lutjanus vivanus	33.5	0.2	0.02
Lutjanus vivanus	30.5	0.2	0.02
Lutjanus vivanus	42	0.5	0.05
Lutjanus vivanus	39	0.5	0.05
Lutjanus vivanus	34	0.3	0.03
Lutjanus vivanus	30	0.2	0.02
Lutjanus vivanus	42	0.7	0.07
Lutjanus vivanus	31	0.45	0.045
Lutjanus vivanus	45	1.25	0.125
Lutjanus vivanus	42.5	0.5	0.05
Lutjanus vivanus	30.5	0.2	0.02
Lutjanus vivanus	42	0.5	0.05
Lutjanus vivanus	36.5	0.3	0.03
Lutjanus vivanus	41	0.3	0.03
Lutjanus vivanus	44	0.6	0.06
Lutjanus vivanus	42.5	0.5	0.05
Lutjanus vivanus	52	1.6	0.16
Lutjanus vivanus	36	0.65	0.065
Lutjanus vivanus	38	0.98	0.098
Lutjanus vivanus	31	0.45	0.045
Lutjanus buccanella	30	0.42	0.042
Lutjanus buccanella	31.5	0.5	0.05
	Total	26.81	2.681
Fishing data in Banco Chinchorro June 19, 2008
Sample: 2
Size of the boat: 25 Feet MOTOR: 60 hp			Monito	C32	456479	2035659
Number of fishers: 4
Time of departure: 7:15 Time of arrival: 2:40 PM
Fishing gear: spear
Fish filet: 55 kg		55	2.71605
Catch	Length . cm	Weight: kg	CPUE
Micteroperca bonaci	82	9	0.444444
Micteroperca bonaci	68	3.6	0.177778
Micteroperca interstitialis	55	2.7	0.133333
Ocyurus chrysurus	28	0.21	0.0103704
Ocyurus chrysurus	52	1	0.0493827
Ocyurus chrysurus	47	1	0.0493827
Ocyurus chrysurus	59	1.4	0.0691358
Seriola rivoliana	85	5	0.246914
Sphyraena barracuda	63	1.8	0.0888889
Sphyraena barracuda	72	2.7	0.133333
Epinephelus striatus	63	3.5	0.17284
Epinephelus striatus	58.5	2.7	0.133333
Epinephelus striatus	61	2.8	0.138272
Lachnolaimus maximus	53	2.3	0.11358
Lachnolaimus maximus	55	1.86	0.0918519
Epinephelus fulvus	45	1.25	0.0617284
Epinephelus guttatus	42	1	0.0493827
Epinephelus guttatus	47	1.2	0.0592593
	Total	45.02	2.22321
Fishing data in Banco Chinchorro June 19, 2008
Sample: 3
Size of the boat: 25 Feet MOTOR: 60 hp			Cahuamo
Number of fishers: 4				C24	455830	2046068
Time of departure: 7:00 Time of arrival: 3:00 PM
Fishing gear: spear
Fish filet: 50 kg		50	3.125
Catch	Length . cm	Weight: kg	CPUE
Epinephelus guttatus	36	0.7	0.04375
Epinephelus guttatus	44	1.2	0.075
Epinephelus guttatus	85	9	0.5625
Ocyurus chrysurus	49	1.1	0.06875
Ocyurus chrysurus	50	1.3	0.08125
Ocyurus chrysurus	41	0.6	0.0375
Ocyurus chrysurus	46	0.9	0.05625
Ocyurus chrysurus	41	0.65	0.040625
Ocyurus chrysurus	52	1.6	0.1
Ocyurus chrysurus	49	1.1	0.06875
Sphyraena barracuda	61	1.5	0.09375
Sphyraena barracuda	90	3.7	0.23125
Sphyraena barracuda	57	1.4	0.0875
Sphyraena barracuda	63	1.8	0.1125
Epinephelus fulvus	36	0.65	0.040625
Calamus pennatula	50	1.65	0.103125
Epinephelus adscensionis	57	1.5	0.09375
Epinephelus guttatus	63.5	3.2	0.2
Epinephelus striatus	52	2.15	0.134375
Epinephelus striatus	63	3.5	0.21875
Epinephelus striatus	58.5	2.7	0.16875
	Total	41.9	2.61875
Fishing data in Banco Chinchorro June 19, 2008
Sample: 4
Size of the boat: 25 Feet MOTOR: 60 hp			Jovi
Number of fishers: 3				C5	459092	2065116
Time of departure: 7:30 Time of arrival: 2:45 PM
Fishing gear: spear
Fish filet: 65 kg		65	4.48276
Catch
	Length . cm	Weight: kg	CPUE
Epinephelus striatus	55	2.1	0.144828
Epinephelus striatus	65	4.1	0.282759
Lachnolaimus maximus	57	2.4	0.165517
Lachnolaimus maximus	46	1	0.0689655
Lutjanus apodus	32	0.38	0.0262069
Lutjanus apodus	29	0.4	0.0275862
Lutjanus apodus	34	0.45	0.0310345
Lutjanus apodus	33.6	0.4	0.0275862
Lutjanus griseus	73	5	0.344828
Lutjanus griseus	65	3.2	0.22069
Lutjanus griseus	72	5	0.344828
Ocyurus chrysurus	45	1.1	0.0758621
Ocyurus chrysurus	48	1.3	0.0896552
Ocyurus chrysurus	45	1.2	0.0827586
Ocyurus chrysurus	44	1.1	0.0758621
Sphyraena barracuda	65	1.5	0.103448
Sphyraena barracuda	58	1.3	0.0896552
Sphyraena barracuda	72.5	2.2	0.151724
	Total	34.13	2.35379
