# Supplementary material for: Contrast in the density and biomass of fish in a reef system with different fishing intensity in the Mexican Caribbean
Source: PeerJ. 2025 Apr 4;13:e19031. doi: 10.7717/peerj.19031 (PMC11974544; doi:10.7717/peerj.19031)
Supplement: Supplemental Information 1 — Fsh catches by month in the years 2007 and 2008 are presented, in each of the quadrants (C). [file peerj-13-19031-s001.zip › fishery database/PESCAMARZO2008.xls]

## Sheet: Hoja1
Fishing data in Banco Chinchorro March 12, 2008
Sample: 1
Size of the boat: 25 Feet MOTOR: 60 hp
Number of fishers: 5				C35	458774	2033226
Time of departure: 8:30 Time of arrival: 3:45 PM
Fishing gear: spear
Fish filet: 113 kg	Haemulon album	113	3.89655
Catch
	Length . cm	Weight: kg	CPUE
Lachnolaimus maximus	43	1.1	0.037931
Caranx bartholomaei	87	7	0.241379
Micteroperca bonaci	96	9.2	0.317241
Epinephelus guttatus	58	2.2	0.0758621
Sphyraena barracuda	90	3.7	0.127586	S/cabeza
	Total	23.2	0.8
Sample: 2
Size of the boat: 25 Feet MOTOR: 60 hp
Number of fishers: 3				C23	454074	2045695
Time of departure: 8:00 Time of arrival: 3:00 PM
Fishing gear: spear
Fish filet: 45 kg	Haemulon album	45	3.21429
Catch
	Length . cm	Weight: kg	CPUE
Micteroperca bonaci	67	3.6	0.257143
Epinephelus striatus	70	5.1	0.364286
Lachnolaimus maximus	57	2.1	0.15
Lutjanus analis	74	4.8	0.342857
Seriola rivoliana	65	4.4	0.314286
	Total	20	1.42857
Sample: 3
Size of the boat: 25 Feet MOTOR: 60 hp				C21	467552	2052191
Number of fishers: 2
Time of departure: 8:00 Time of arrival: 3:00 PM
Fishing gear: spear
Fish filet: 10 kg		10	1.42857
Catch
	Length . cm	Weight: kg	CPUE
Sphyraena barracuda	57	1.4	0.2	S/cabeza
Sphyraena barracuda	63	1.8	0.257143	S/cabeza
Sphyraena barracuda	72	2.7	0.385714	S/cabeza
Sphyraena barracuda	75	3.5	0.5	S/cabeza
Sphyraena barracuda	65	2.25	0.321429	S/cabeza
Epinephelus fulvus	36	0.65	0.0928571
Lutjanus analis	46	1.15	0.164286
Lachnolaimus maximus	38	0.85	0.121429
	Total	14.3	2.04286

## Sheet: Hoja2
Fishing data in Banco Chinchorro March 13, 2008
Sample: 1
Size of the boat: 25 Feet MOTOR: 60 hp				C35	459438	2033171
Number of fishers: 3
Time of departure: 6:30 Time of arrival: 3:00 PM
Fishing gear: spear
Fish filet: 124 kg	Haemulon album		CPUE
Catch			7.29412
	Length . cm	Weight: kg
	NO HUBO PESCADO ENTERO
Fishing data in Banco Chinchorro March 13, 2008				C19	455753	2050791
Sample: 2
Size of the boat: 25 Feet MOTOR: 60 hp
Number of fishers: 3
Time of departure: 7:30 Time of arrival: 3:00 PM
Fishing gear: spear
Fish filet: 63 kg	Haemulon album	63	4.2
Catch	Length . cm	Weight: kg	CPUE
Sphyraena barracuda	75	3.5	0.233333
Lachnolaimus maximus	54	2.4	0.16
Lachnolaimus maximus	46	1.8	0.12
Lachnolaimus maximus	54	2.2	0.146667
Epinephelus striatus	52	2.4	0.16
Epinephelus striatus	63	5.2	0.346667
Epinephelus striatus	41	1.4	0.0933333
Epinephelus guttatus	69	5	0.333333
	Total	23.9	1.59333
Fishing data in Banco Chinchorro March 13, 2008
Sample: 3
Size of the boat: 25 Feet MOTOR: 60 hp
Number of fishers: 3				C33	464013	2039267
Time of departure: 8:30 Time of arrival: 3:10 PM
Fishing gear: spear
Fish filet: 12.2 kg		12.2	0.915
Catch	Length . cm	Weight: kg	CPUE
Gynglymostoma cirratum	2.22	20.45	1.53375
Sphyraena barracuda	62	1.4	0.105	S/cabeza
Sphyraena barracuda	79	3.5	0.2625	S/cabeza
Sphyraena barracuda	58	1.35	0.10125	S/cabeza
Lachnolaimus maximus	58	3.1	0.2325
Lachnolaimus maximus	35	0.75	0.05625
Lutjanus analis	68	3.85	0.28875
Lutjanus analis	60	2.35	0.17625
Lutjanus analis	50	1.3	0.0975
Lutjanus analis	45	1	0.075
Lutjanus analis	42	0.8	0.06
Lutjanus analis	43	0.8	0.06
Lutjanus analis	42	0.8	0.06
Lutjanus analis	40	0.75	0.05625
Lutjanus analis	36	0.55	0.04125
Lutjanus analis	36	0.5	0.0375
Lutjanus apodus	47	1.2	0.09
Epinephelus fulvus	45	1.25	0.09375
Micteroperca bonaci	41	0.7	0.0525
Micteroperca interstitialis	40	0.7	0.0525
	Total	47.1	3.5325

## Sheet: Hoja3
Fishing data in Banco Chinchorro March 14, 2008
Sample: 1
Size of the boat: 25 Feet MOTOR: 60 hp				C21	467635	2052191
Number of fishers: 5
Time of departure: 8:30 Time of arrival: 2:30 PM
Fishing gear: spear
Fish filet: 15 kg		15	0.75
Catch
	Length . cm	Weight: kg	CPUE
Lutjanus griseus	48	1.4	0.07
Lutjanus griseus	40	0.75	0.0375
Lutjanus griseus	34	0.55	0.0275
Lutjanus analis	32	0.5	0.025
Lutjanus analis	42	0.85	0.0425
Lutjanus analis	42	0.85	0.0425
Lutjanus analis	46	1.2	0.06
Lutjanus analis	58	2.3	0.115
Lutjanus analis	42	0.7	0.035
Gerres cinereus	34	0.55	0.0275
	Total	9.65	0.4825

## Sheet: Hoja4
Fishing data in Banco Chinchorro March 15, 2008
Sample: 1
Size of the boat: 25 Feet MOTOR: 60 hp				C29	464746	2040856
Number of fishers: 3
Time of departure: 7:00 Time of arrival: 2:30 PM
Fishing gear: spear
Fish filet: 22 kg		22	1.29412
Catch
	Length . cm	Weight: kg	CPUE
Lutjanus analis	58	2.55	0.15
Lutjanus analis	60	2.55	0.15
Lutjanus analis	39	0.75	0.0441176
Lutjanus analis	43	0.9	0.0529412
Lutjanus analis	40	0.8	0.0470588
Lutjanus analis	39	0.7	0.0411765
Lutjanus analis	34	0.45	0.0264706
Lutjanus analis	44	0.9	0.0529412
Lutjanus analis	49	1.4	0.0823529
Lutjanus analis	45	0.85	0.05
Lutjanus analis	34	0.4	0.0235294
Lutjanus analis	43	0.95	0.0558824
Lutjanus apodus	32	0.475	0.0279412
Lutjanus apodus	40	0.75	0.0441176
Lutjanus apodus	45	1.3	0.0764706
Lutjanus griseus	33	0.45	0.0264706
Lachnolaimus maximus	33	0.625	0.0367647
Lachnolaimus maximus	38	1	0.0588235
Lachnolaimus maximus	31	0.55	0.0323529
Lachnolaimus maximus	40	1.1	0.0647059
Ocyurus chrysurus	41	0.575	0.0338235
Epinephelus fulvus	43	0.95	0.0558824
Epinephelus fulvus	41	0.85	0.05
Epinephelus fulvus	38	0.75	0.0441176
Epinephelus fulvus	34	1.1	0.0647059
Epinephelus striatus	33	0.45	0.0264706
Sphyraena barracuda	60	1.45	0.0852941
Gerres cinereus	34	0.6	0.0352941
Micteroperca interstitialis	55	2.7	0.158824
	Total	28.875	1.69853
