# Supplementary material for: Contrast in the density and biomass of fish in a reef system with different fishing intensity in the Mexican Caribbean
Source: PeerJ. 2025 Apr 4;13:e19031. doi: 10.7717/peerj.19031 (PMC11974544; doi:10.7717/peerj.19031)
Supplement: Supplemental Information 1 — Fsh catches by month in the years 2007 and 2008 are presented, in each of the quadrants (C). [file peerj-13-19031-s001.zip › fishery database/PESCAMAYO2008.xls]

## Sheet: Hoja1
Fishing data in Banco Chinchorro May 16, 2008
Sample: 1
Size of the boat: 25 Feet MOTOR: 60 hp			yuca
Number of fishers: 2				C2	461823	2070478
Time of departure: 7:00 Time of arrival: 1:20 PM
Fishing gear: Fishhook
Fish filet:
Catch
	Length . cm	Weight: kg	CPUE
Lutjanus vivanus	36	0.55	0.0868421
Lutjanus vivanus	32	0.4	0.0631579
Lutjanus vivanus	35	0.5	0.0789474
Lutjanus vivanus	33	0.4	0.0631579
Lutjanus vivanus	40	0.75	0.118421
Lutjanus vivanus	34	0.45	0.0710526
Lutjanus vivanus	34	0.45	0.0710526
Lutjanus vivanus	35	0.45	0.0710526
Lutjanus vivanus	35	0.45	0.0710526
Lutjanus vivanus	34	0.5	0.0789474
Lutjanus vivanus	28	0.25	0.0394737
Lutjanus vivanus	37	0.58	0.0915789
Lutjanus vivanus	36	0.5	0.0789474
Lutjanus vivanus	35	0.5	0.0789474
Lutjanus vivanus	31.5	0.45	0.0710526
Lutjanus vivanus	45	1	0.157895
Lutjanus vivanus	41	0.75	0.118421
Lutjanus vivanus	44	0.9	0.142105
Lutjanus vivanus	32	0.4	0.0631579
Lutjanus vivanus	38.5	0.65	0.102632
Lutjanus vivanus	37	0.6	0.0947368
Lutjanus vivanus	37	0.7	0.110526
Lutjanus vivanus	40	0.7	0.110526
Lutjanus vivanus	42	0.8	0.126316
Lutjanus vivanus	38	0.66	0.104211
Lutjanus vivanus	29	0.65	0.102632
Sphyraena barracuda	114	4.7	0.742105
	Total	19.69	3.10895
Fishing data in Banco Chinchorro May 16, 2008
Sample: 2
Size of the boat: 25 Feet MOTOR: 60 hp
Number of fishers: 4				C26	465403	2045378
Time of departure: 7:00 Time of arrival: 1:30 PM
Fishing gear: spear	Monito
Fish filet:
Catch
	Length . cm	Weight: kg	CPUE
Sphyraena barracuda	72	2.6	0.133333
Caranx latus	46	1.85	0.0948718
Haemulom album	60	2.9	0.148718
Balistes vetula	51	1.36	0.0697436
Haemulom album	60.5	3.1	0.158974
Ocyurus chrysurus	38.5	0.5	0.025641
Lutjanus analis	38	0.75	0.0384615
Lutjanus analis	32	0.5	0.025641	Con Tripa
Lutjanus analis	28.5	0.43	0.0220513
Lutjanus analis	30	0.4	0.0205128
Lutjanus analis	27	0.35	0.0179487
Balistes vetula	50	1.58	0.0810256
Balistes vetula	47	1.1	0.0564103
Haemulom album	68	4.17	0.213846
Haemulom album	56	2.33	0.119487
Lutjanus analis	30	0.47	0.0241026
	Total	24.39	1.25077
Fishing data in Banco Chinchorro May 16, 2008
Sample: 3
Size of the boat: 25 Feet MOTOR: 60 hp
Number of fishers: 3				C32	455760	2037311
Time of departure: 7:30 Time of arrival: 2:00 PM
Fishing gear: spear	Cahuamo
Fish filet:
Catch
	Length . cm	Weight: kg	CPUE
Lachnolaimus maximus	41	0.9	0.0692308
Lachnolaimus maximus	36.5	0.86	0.0661538
Lachnolaimus maximus	46	1.33	0.102308
Lachnolaimus maximus	49	1.5	0.115385
Lachnolaimus maximus	39.5	0.75	0.0576923
Lachnolaimus maximus	54	1.8	0.138462
Lachnolaimus maximus	60	2.75	0.211538
Lachnolaimus maximus	58	3	0.230769
Epinephelus striatus (1)	48	1.55	0.119231
Epinephelus striatus (2)	45	1.3	0.1
Epinephelus striatus (3)	66	4.3	0.330769
Sphyraena barracudas/c	69.5	2.9	0.223077
Sphyraena barracudas/c	70.5	2.55	0.196154
Sphyraena barracudas/c	79	3.65	0.280769	Sin Tripa
Micteroperca bonaci	69	3.9	0.3
Micteroperca interstiialis	57	2.5	0.192308
Lutjanus joco	64	3.35	0.257692
Micteroperca bonaci	73	5.2	0.4
Ocyurus chrysurus	48	1	0.0769231
Ocyurus chrysurus	43	1	0.0769231
Ocyurus chrysurus	50	1.2	0.0923077
Ocyurus chrysurus	39	0.6	0.0461538
	Total	47.89	3.68385
Fishing data in Banco Chinchorro May 16, 2008
Sample: 4
Size of the boat: 25 Feet MOTOR: 60 hp
Number of fishers: 3				C24	455919	2048263
Time of departure: 7:00 Time of arrival: 2:00 PM
Fishing gear: spear	Jovi
Fish filet:	8.00 kg Haemulom album	8	0.571429
Catch
	Length . cm	Weight: kg	CPUE
Lutjanus synagris	31	0.45	0.0321429
Lutjanus synagris	28	0.35	0.025
Lutjanus synagris	29.5	0.4	0.0285714
Lutjanus synagris	34	0.55	0.0392857
Lutjanus synagris	31	0.4	0.0285714
Lutjanus synagris	32	0.4	0.0285714
Lutjanus synagris	31.5	0.4	0.0285714
Lutjanus synagris	28	0.35	0.025
Lutjanus synagris	28	0.35	0.025
Lutjanus synagris	30	0.45	0.0321429
Lutjanus synagris	33	0.48	0.0342857
Lutjanus synagris	25.5	0.24	0.0171429
Lutjanus synagris	29	0.39	0.0278571
Lutjanus synagris	30	0.4	0.0285714
Lutjanus synagris	32	0.41	0.0292857
Lutjanus synagris	22.2	0.2	0.0142857
Lutjanus synagris	26	0.25	0.0178571
Lutjanus synagris	24	0.21	0.015
Lutjanus griseus	31	0.4	0.0285714
Lutjanus griseus	36	0.55	0.0392857
Lutjanus griseus	52	1.7	0.121429
Lachnolaimus maximus	36	0.8	0.0571429
Sphyraena barracudas/c	95	5.2	0.371429
Sphyraena barracudas/c	74	2.3	0.164286
Sphyraena barracudas/c	48	0.5	0.0357143
Sphyraena barracudas/c	61	1	0.0714286
Lutjanus griseus	51	1.6	0.114286
Lutjanus griseus	48	1.3	0.0928571
Lutjanus griseus	39	0.7	0.05
	Total	22.73	1.62357

## Sheet: Hoja2
Fishing data in Banco Chinchorro May 16, 2008				En La Noche
Sample: 1
Size of the boat: 25 Feet MOTOR: 60 hp			Monito	Coordenadas	16456748 E
Number of fishers: 4				Pesquero	2034247 N
Time of departure:18:00 Time of arrival: 23:00 PM				C35
Fishing gear: Fishhook
Fish filet:
Catch
	Length . cm	Weight: kg	CPUE
Lutjanus analis (Colorado)	64	3.2	0.16
Lutjanus analis (Colorado)	69	4.3	0.215
Lutjanus analis (Colorado)	49	1.35	0.0675
Lutjanus analis (Colorado)	61	2.85	0.1425
Lutjanus analis (Colorado)	68	4.1	0.205
Lutjanus analis (Colorado)	74	4.6	0.23
Lutjanus analis (Colorado)	64	3.15	0.1575
Lutjanus analis (Colorado)	64	3.55	0.1775
Lutjanus analis (Colorado)	63.5	3	0.15
Lutjanus analis (Colorado)	53.5	1.85	0.0925
Lutjanus analis (Colorado)	65	3.55	0.1775
Lutjanus analis (Colorado)	57.5	2.2	0.11
Lutjanus analis (Colorado)	65	3.55	0.1775
Lutjanus analis (Colorado)	57.5	2.2	0.11
Lutjanus analis (Colorado)	65	3.8	0.19
Lutjanus analis (Colorado)	57	2.4	0.12
Lutjanus analis (Colorado)	63	3.1	0.155
Lutjanus analis (Colorado)	56.5	2.2	0.11
Lutjanus analis (Colorado)	64	3.55	0.1775
Lutjanus analis (Colorado)	63.5	3	0.15
Lutjanus analis (Colorado)	53.5	1.85	0.0925
Lutjanus analis (Colorado)	56	2.7	0.135
Lutjanus analis (Colorado)	64	3.1	0.155
Lutjanus analis (Colorado)	59	2.5	0.125
Lutjanus analis (Colorado)	59	2.4	0.12
Lutjanus analis (Colorado)	64	3.05	0.1525
Lutjanus analis (Colorado)	52	1.7	0.085
Lutjanus analis (Colorado)	61	2.65	0.1325
Lutjanus analis (Colorado)	60	2.8	0.14
Lutjanus analis (Colorado)	59	2.38	0.119
Lutjanus analis (Colorado)	66	3.25	0.1625
Lutjanus analis (Colorado)	54	1.8	0.09
Lutjanus analis (Colorado)	69.5	4	0.2
Lutjanus analis (Colorado)	52	1.6	0.08
Lutjanus analis (Colorado)	68	4.05	0.2025
Lutjanus analis (Colorado)	52.5	1.8	0.09
Lutjanus analis (Colorado)	56	2	0.1
Lutjanus analis (Colorado)	59	2.38	0.119
Lutjanus analis (Colorado)	66	3.25	0.1625
Lutjanus analis (Colorado)	54	1.8	0.09
Lutjanus analis (Colorado)	69.5	4	0.2
Lutjanus analis (Colorado)	52	1.6	0.08
Lutjanus analis (Colorado)	68	4.05	0.2025
Lutjanus analis (Colorado)	52.5	1.8	0.09
Lutjanus analis (Colorado)	59	2.5	0.125
Lutjanus analis (Colorado)	69	4.43	0.2215
Lutjanus analis (Colorado)	69	4.43	0.2215
Lutjanus analis (Colorado)	65	3	0.15
Lutjanus analis (Colorado)	62	2.8	0.14
Lutjanus analis (Colorado)	65	3.3	0.165
Lutjanus analis (Colorado)	65	3	0.15
Lutjanus analis (Colorado)	62	2.8	0.14
Lutjanus analis (Colorado)	60	2.55	0.1275
Lutjanus analis (Colorado)	53.5	1.9	0.095
Lutjanus analis (Colorado)	51	1.55	0.0775
Lutjanus analis (Colorado)	70.5	4.8	0.24
Lutjanus analis (Colorado)	54.5	2.35	0.1175
Lutjanus analis (Colorado)	54	1.8	0.09
Lutjanus analis (Colorado)	52	1.6	0.08
Lutjanus analis (Colorado)	68	4.05	0.2025
Lutjanus analis (Colorado)	67.5	4.15	0.2075
Lutjanus analis (Colorado)	66	3.25	0.1625
Lutjanus analis (Colorado)	54	1.8	0.09
Lutjanus analis (Colorado)	69.5	4	0.2
Lutjanus analis (Colorado)	65	3.35	0.1675
Lutjanus analis (Colorado)	52.5	1.8	0.09
Lutjanus analis (Colorado)	59	2.5	0.125
Lutjanus analis (Colorado)	69	4.43	0.2215
Lutjanus analis (Colorado)	65	3.35	0.1675
Lutjanus analis (Colorado)	52.5	1.8	0.09
Lutjanus analis (Colorado)	59	2.5	0.125
Lutjanus analis (Colorado)	69	4.43	0.2215
Lutjanus analis (Colorado)	65	3	0.15
Lutjanus analis (Colorado)	62	2.8	0.14
Lutjanus analis (Colorado)	65	3.3	0.165
Lutjanus analis (Colorado)	62	2.85	0.1425
Lutjanus analis (Colorado)	67	4.05	0.2025
Lutjanus analis (Colorado)	67.5	4.15	0.2075
Lutjanus analis (Colorado)	58.5	2.5	0.125
Lutjanus analis (Colorado)	65	3.35	0.1675
Lutjanus analis (Colorado)	72	4.65	0.2325
	Total	238.88	11.944
Fishing data in Banco Chinchorro May 16, 2008
Sample: 2
Size of the boat: 25 Feet MOTOR: 60 hp
Number of fishers: 4
Time of departure:18:00 Time of arrival: 23:00 PM
Fishing gear: Fishhook
Fish filet:
Catch
	Length . cm	Weight: kg	CPUE	Coordenadas	16456748 E
Lutjanus analis (Colorado)	58.5	2.5	0.125	Pesquero	2034247 N
Lutjanus analis (Colorado)	65	3.35	0.1675	C35
Lutjanus analis (Colorado)	72	4.65	0.2325
Lutjanus analis (Colorado)	63.5	3.2	0.16
Lutjanus analis (Colorado)	50	1.58	0.079
Lutjanus analis (Colorado)	69	4.43	0.2215
Lutjanus analis (Colorado)	65	3	0.15
Lutjanus analis (Colorado)	62	2.8	0.14
Lutjanus analis (Colorado)	65	3	0.15
Lutjanus analis (Colorado)	62	2.8	0.14
Lutjanus analis (Colorado)	60	2.55	0.1275
Lutjanus analis (Colorado)	60	2.8	0.14
Lutjanus analis (Colorado)	65	3.6	0.18
Lutjanus analis (Colorado)	74	4.6	0.23
Lutjanus analis (Colorado)	64	3.15	0.1575
Lutjanus analis (Colorado)	62	2.8	0.14
Lutjanus analis (Colorado)	60	2.8	0.14
Lutjanus analis (Colorado)	59	2.38	0.119
Lutjanus analis (Colorado)	66	3.25	0.1625
Lutjanus analis (Colorado)	54	1.8	0.09
Lutjanus analis (Colorado)	52.5	1.8	0.09
Lutjanus analis (Colorado)	59	2.5	0.125
Lutjanus analis (Colorado)	69	4.43	0.2215
Lutjanus analis (Colorado)	69	4.43	0.2215
Lutjanus analis (Colorado)	65	3	0.15
Lutjanus analis (Colorado)	62	2.8	0.14
Lutjanus analis (Colorado)	60	2.55	0.1275
Lutjanus analis (Colorado)	53.5	1.9	0.095
Lutjanus analis (Colorado)	51	1.55	0.0775
Lutjanus analis (Colorado)	70.5	4.8	0.24
Lutjanus analis (Colorado)	54.5	2.35	0.1175
Lutjanus analis (Colorado)	63	3.1	0.155
Lutjanus analis (Colorado)	56.5	2.5	0.125
Lutjanus analis (Colorado)	54	1.9	0.095
Lutjanus analis (Colorado)	61.5	2.8	0.14
Lutjanus analis (Colorado)	56	1.95	0.0975
Lutjanus analis (Colorado)	48	1.4	0.07
Lutjanus analis (Colorado)	59.5	2.8	0.14
Lutjanus analis (Colorado)	56.5	2.2	0.11
Lutjanus analis (Colorado)	64	3.55	0.1775
Lutjanus analis (Colorado)	63.5	3	0.15
Lutjanus analis (Colorado)	59.5	2.65	0.1325
Lutjanus analis (Colorado)	59	2.5	0.125
Lutjanus analis (Colorado)	59	2.4	0.12
Lutjanus analis (Colorado)	64	3.05	0.1525
Lutjanus analis (Colorado)	52	1.7	0.085
Lutjanus analis (Colorado)	61	2.65	0.1325
Lutjanus analis (Colorado)	54	1.9	0.095
Lutjanus analis (Colorado)	61.5	2.8	0.14
Lutjanus analis (Colorado)	56	1.95	0.0975
Lutjanus analis (Colorado)	57.5	2.05	0.1025
Lutjanus analis (Colorado)	71	4.43	0.2215
Lutjanus analis (Colorado)	53.5	1.75	0.0875
Lutjanus analis (Colorado)	69.5	4	0.2
Lutjanus analis (Colorado)	52	1.6	0.08
Lutjanus analis (Colorado)	68	4.05	0.2025
Lutjanus analis (Colorado)	52.5	1.8	0.09
Lutjanus analis (Colorado)	56	2	0.1
Lutjanus analis (Colorado)	52.5	1.8	0.09
Lutjanus analis (Colorado)	59	2.5	0.125
Lutjanus analis (Colorado)	69	4.43	0.2215
Lutjanus analis (Colorado)	69	4.43	0.2215
Lutjanus analis (Colorado)	61	2.6	0.13
Lutjanus analis (Colorado)	51	1.66	0.083
Lutjanus analis (Colorado)	63	3.1	0.155
Lutjanus analis (Colorado)	56.5	2.5	0.125
Lutjanus analis (Colorado)	54	1.9	0.095
Lutjanus analis (Colorado)	61.5	2.8	0.14
Lutjanus analis (Colorado)	56	1.95	0.0975
Lutjanus analis (Colorado)	48	1.4	0.07
Lutjanus analis (Colorado)	59.5	2.8	0.14
Lutjanus analis (Colorado)	56	2.4	0.12
Lutjanus analis (Colorado)	66.5	3.35	0.1675
Lutjanus analis (Colorado)	61	2.95	0.1475
Lutjanus analis (Colorado)	50	1.25	0.0625
Lutjanus analis (Colorado)	64.5	3	0.15
Lutjanus analis (Colorado)	66	3.3	0.165
Lutjanus analis (Colorado)	53.5	1.75	0.0875
Lutjanus analis (Colorado)	61	2.6	0.13
Lutjanus analis (Colorado)	51	1.66	0.083
Lutjanus analis (Colorado)	63	3.1	0.155
Lutjanus analis (Colorado)	56.5	2.5	0.125
	Total	223.36	11.168
Fishing data in Banco Chinchorro May 16, 2008
Sample: 3
Size of the boat: 25 Feet MOTOR: 60 hp
Number of fishers: 3
Time of departure:18:00 Time of arrival: 23:00 PM
Fishing gear: Fishhook
Fish filet:
Catch
	Length . cm	Weight: kg	CPUE
Lutjanus analis	54	1.9	0.126667
Lutjanus analis	61.5	2.8	0.186667	Coordenadas	16456748 E
Lutjanus analis	56	1.95	0.13	Pesquero	2034247 N
Lutjanus analis	48	1.4	0.0933333	C35
Lutjanus analis	59.5	2.8	0.186667
Lutjanus analis	56	2.4	0.16
Lutjanus analis	54	1.9	0.126667
Lutjanus analis	61.5	2.8	0.186667
Lutjanus analis	56	1.95	0.13
Lutjanus analis	48	1.4	0.0933333
Lutjanus analis	59.5	2.8	0.186667
Lutjanus analis	69	4.43	0.295333
Lutjanus analis	65	3	0.2
Lutjanus analis	62	2.8	0.186667
Lutjanus analis	65	3	0.2
Lutjanus analis	61	2.65	0.176667
Lutjanus analis	60	2.8	0.186667
Lutjanus analis	73.5	4.85	0.323333
Lutjanus analis	69	4.43	0.295333
Lutjanus analis	64	3	0.2
Lutjanus analis	53.5	1.85	0.123333
Lutjanus analis	52.5	1.8	0.12
Lutjanus analis	56	2	0.133333
Lutjanus analis	52.5	1.8	0.12
Lutjanus analis	59	2.5	0.166667
Lutjanus analis	69	4.43	0.295333
Lutjanus analis	52.5	1.8	0.12
Lutjanus analis	59	2.5	0.166667
Lutjanus analis	69	4.43	0.295333
Lutjanus analis	67	4.05	0.27
Lutjanus analis	60	2.55	0.17
Lutjanus analis	60	2.8	0.186667
Lutjanus analis	65	3.6	0.24
Lutjanus analis	59	2.38	0.158667
Lutjanus analis	69	4.43	0.295333
Lutjanus analis	64	3.1	0.206667
Lutjanus analis	59	2.5	0.166667
Lutjanus analis	59	2.4	0.16
Lutjanus analis	64	3	0.2
Lutjanus analis	52	1.7	0.113333
Lutjanus analis	62	2.8	0.186667
Lutjanus analis	65	3.3	0.22
Lutjanus analis	52	1.6	0.106667
Lutjanus analis	68	4.05	0.27
Lutjanus analis	52.5	1.8	0.12
Lutjanus analis	59	2.5	0.166667
Lutjanus analis	69	4.43	0.295333
Lutjanus analis	67	4.05	0.27
	Total	135.21	9.014

## Sheet: Hoja3
Fishing data in Banco Chinchorro May 17, 2008						En La Mañana
Sample: 1
Size of the boat: 25 Feet MOTOR: 60 hp			Yuca	16461389E
Number of fishers: 2				2070685N
Time of departure:8:00 Time of arrival: 12:00 PM				C2
Fishing gear: Fishhook
Fish filet:
Catch
	Length . cm	Weight: kg	CPUE
Seriola rivoliana	1.36	10	1.25
Lutjanus vivanus	41	0.6262	0.078275
Lutjanus vivanus	34	0.3413	0.0426625
Lutjanus vivanus	43	0.7076	0.08845
Lutjanus vivanus	29	0.1378	0.017225
Lutjanus vivanus	26	0.0157	0.0019625
Lutjanus vivanus	41	0.6262	0.078275
Lutjanus vivanus	33	0.3006	0.037575
Lutjanus vivanus	32	0.2599	0.0324875
Lutjanus vivanus	28.5	0.11745	0.0146813
Lutjanus vivanus	32.5	0.28025	0.0350313
Lutjanus vivanus	41	0.6262	0.078275
Lutjanus vivanus	40.5	0.60585	0.0757312
Lutjanus vivanus	36.5	0.44305	0.0553812
Lutjanus vivanus	33.5	0.32095	0.0401188
Lutjanus vivanus	35.5	0.40235	0.0502937
Lutjanus vivanus	45.5	0.80935	0.101169
Lutjanus vivanus	34	0.3413	0.0426625
Lutjanus vivanus	33	0.3006	0.037575
Lutjanus vivanus	34.5	0.36165	0.0452063
Lutjanus vivanus	36	0.4227	0.0528375
Lutjanus vivanus	34	0.3413	0.0426625
Lutjanus vivanus	31.5	0.23955	0.0299437
Lutjanus vivanus	30	0.1785	0.0223125
Lutjanus vivanus	28.6	0.12152	0.01519
Lutjanus vivanus	35	0.382	0.04775
Lutjanus vivanus	32	0.2599	0.0324875
Lutjanus vivanus	32	0.2599	0.0324875
Lutjanus vivanus	34	0.3413	0.0426625
Lutjanus vivanus	31	0.2192	0.0274
Lutjanus vivanus	34	0.3413	0.0426625
Lutjanus vivanus	34	0.3413	0.0426625
Lutjanus vivanus	35	0.382	0.04775
Lutjanus vivanus	40	0.5855	0.0731875
Lutjanus vivanus	34	0.3413	0.0426625
Lutjanus vivanus	36.5	0.44305	0.0553812
Lutjanus vivanus	26	0.0157	0.0019625
Lutjanus vivanus	34	0.3413	0.0426625
Lutjanus vivanus	28	0.0971	0.0121375
Lutjanus vivanus	34	0.3413	0.0426625
Lutjanus vivanus	26	0.0157	0.0019625
Lutjanus vivanus	36	0.4227	0.0528375
Lutjanus vivanus	34	0.3413	0.0426625
Lutjanus vivanus	35	0.382	0.04775
Lutjanus vivanus	27	0.0564	0.00705
Lutjanus vivanus	33	0.3006	0.037575
Lutjanus vivanus	30	0.1785	0.0223125
Lutjanus vivanus	28	0.0971	0.0121375
Lutjanus vivanus	34	0.3413	0.0426625
Lutjanus vivanus	36	0.4227	0.0528375
Lutjanus vivanus	35	0.382	0.04775
Lutjanus vivanus	28	0.0971	0.0121375
Lutjanus vivanus	30	0.1785	0.0223125
Lutjanus vivanus	32	0.2599	0.0324875
Lutjanus vivanus	31	0.2192	0.0274
Lutjanus vivanus	34	0.3413	0.0426625
Lutjanus vivanus	36	0.4227	0.0528375
Lutjanus vivanus	37	0.4634	0.057925
Lutjanus vivanus	38	0.5041	0.0630125
Lutjanus vivanus	34.4	0.35758	0.0446975
Lutjanus buccanella	50	0.9925	0.124063
Lutjanus buccanella	32	0.2599	0.0324875
Lutjanus buccanella	33	0.3006	0.037575
Lutjanus buccanella	34	0.3413	0.0426625
Lutjanus buccanella	46	0.8297	0.103713
	Total	32.1281	4.01601
Fishing data in Banco Chinchorro May 17, 2008				En La Noche
Sample: 2
Size of the boat: 25 Feet MOTOR: 60 hp			Yuca	Coordenadas	16456748 E
Number of fishers: 3				Pesquero	2034247 N
Time of departure:17:30 Time of arrival: 23:00 PM				C35
Fishing gear: Fishhook
Fish filet:
Catch
	Length . cm	Weight: kg	CPUE
Lutjanus analis (Colorado)	65	3.55	0.215152
Lutjanus analis (Colorado)	56	2.222	0.134667
Lutjanus analis (Colorado)	61.5	2.95	0.178788
Lutjanus analis (Colorado)	56	1.95	0.118182
Lutjanus analis (Colorado)	49.5	1.55	0.0939394
Lutjanus analis (Colorado)	74	4.61	0.279394
Lutjanus analis (Colorado)	64	3.2	0.193939
Lutjanus analis (Colorado)	64.5	3.35	0.20303
Lutjanus analis (Colorado)	64	3.15	0.190909
Lutjanus analis (Colorado)	63	3.1	0.187879
Lutjanus analis (Colorado)	72	4.655	0.282121
Lutjanus analis (Colorado)	68.5	4.35	0.263636
Lutjanus analis (Colorado)	57	2.55	0.154545
Lutjanus analis (Colorado)	60.5	2.55	0.154545
Lutjanus analis (Colorado)	45	1.1	0.0666667
Lutjanus analis (Colorado)	49	1.3	0.0787879
Lutjanus analis (Colorado)	43	1	0.0606061
Lutjanus analis (Colorado)	51.5	1.6	0.0969697
Lutjanus analis (Colorado)	50	1.25	0.0757576
Lutjanus analis (Colorado)	67	3.35	0.20303
Lutjanus analis (Colorado)	48.5	1.45	0.0878788
Lutjanus analis (Colorado)	58	2.25	0.136364
Lutjanus analis (Colorado)	48	1.2	0.0727273
Lutjanus analis (Colorado)	60.5	2.5	0.151515
Lutjanus analis (Colorado)	49.5	1.55	0.0939394
Lutjanus analis (Colorado)	69	4.43	0.268485
Lutjanus analis (Colorado)	59	2.75	0.166667
Lutjanus analis (Colorado)	58	2.25	0.136364
Lutjanus analis (Colorado)	75	4.65	0.281818
Lutjanus analis (Colorado)	65	3.35	0.20303
Lutjanus analis (Colorado)	52.5	1.8	0.109091
Lutjanus analis (Colorado)	69	4.43	0.268485
Lutjanus analis (Colorado)	77	5.19	0.314545
Lutjanus analis (Colorado)	48	1.2	0.0727273
Lutjanus analis (Colorado)	65	3.3	0.2
Lutjanus analis (Colorado)	60.5	2.85	0.172727
Lutjanus analis (Colorado)	64	3.2	0.193939
Lutjanus analis (Colorado)	63.5	3.15	0.190909
Lutjanus analis (Colorado)	64	3.2	0.193939
Lutjanus analis (Colorado)	49	1.35	0.0818182
Lutjanus analis (Colorado)	69	4.3	0.260606
Lutjanus analis (Colorado)	61.5	2.9	0.175758
Lutjanus analis (Colorado)	61	2.85	0.172727
Lutjanus analis (Colorado)	75	4.65	0.281818
Lutjanus analis (Colorado)	53.5	1.85	0.112121
Lutjanus analis (Colorado)	65.5	3.6	0.218182
Lutjanus analis (Colorado)	74.5	4.65	0.281818
Lutjanus analis (Colorado)	51	1.65	0.1
Lutjanus analis (Colorado)	60.5	2.85	0.172727
Lutjanus analis (Colorado)	57.5	2.2	0.133333
Lutjanus analis (Colorado)	58.5	2.5	0.151515
Lutjanus analis (Colorado)	54	2.35	0.142424
Lutjanus analis (Colorado)	66	3.25	0.19697
Lutjanus analis (Colorado)	64	3.35	0.20303
Lutjanus analis (Colorado)	53	1.85	0.112121
Lutjanus analis (Colorado)	60	2.5	0.151515
Lutjanus analis (Colorado)	73.5	4.85	0.293939
Lutjanus analis (Colorado)	60.5	2.55	0.154545
Lutjanus analis (Colorado)	74.5	4.8	0.290909
Lutjanus analis (Colorado)	65	3.3	0.2
Lutjanus analis (Colorado)	64.5	3.25	0.19697
Lutjanus analis (Colorado)	61	2.9	0.175758
Lutjanus analis (Colorado)	63	3.2	0.193939
Lutjanus analis (Colorado)	59	2.5	0.151515
Lutjanus analis (Colorado)	71	4.8	0.290909
Lutjanus analis (Colorado)	53.5	1.9	0.115152
	Total	190.737	11.5598
Fishing data in Banco Chinchorro May 17, 2008				En La Noche
Sample: 3
Size of the boat: 25 Feet MOTOR: 60 hp			Monito	Coordenadas	16456748 E
Number of fishers: 4				Pesquero	2034247 N
Time of departure:17:30 Time of arrival: 23:00 PM				C35
Fishing gear: Fishhook
Fish filet:
Catch
	Length . cm	Weight: kg	CPUE
Lutjanus analis (Colorado)	63.5	3	0.136364
Lutjanus analis (Colorado)	59.5	2.65	0.120455
Lutjanus analis (Colorado)	59	2.5	0.113636
Lutjanus analis (Colorado)	59	2.4	0.109091
Lutjanus analis (Colorado)	64	3.05	0.138636
Lutjanus analis (Colorado)	52	1.7	0.0772727
Lutjanus analis (Colorado)	61	2.65	0.120455
Lutjanus analis (Colorado)	63	3.2	0.145455
Lutjanus analis (Colorado)	59	2.5	0.113636
Lutjanus analis (Colorado)	71	4.8	0.218182
Lutjanus analis (Colorado)	52	1.6	0.0727273
Lutjanus analis (Colorado)	68	4.05	0.184091
Lutjanus analis (Colorado)	67.5	4.15	0.188636
Lutjanus analis (Colorado)	66	3.25	0.147727
Lutjanus analis (Colorado)	54	1.8	0.0818182
Lutjanus analis (Colorado)	69.5	4	0.181818
Lutjanus analis (Colorado)	65	3.35	0.152273
Lutjanus analis (Colorado)	56.5	2.2	0.1
Lutjanus analis (Colorado)	64	3.55	0.161364
Lutjanus analis (Colorado)	63.5	3	0.136364
Lutjanus analis (Colorado)	53.5	1.85	0.0840909
Lutjanus analis (Colorado)	56	2.7	0.122727
Lutjanus analis (Colorado)	64	3.1	0.140909
Lutjanus analis (Colorado)	59	2.5	0.113636
Lutjanus analis (Colorado)	59	2.4	0.109091
Lutjanus analis (Colorado)	64	3.05	0.138636
Lutjanus analis (Colorado)	52	1.7	0.0772727
Lutjanus analis (Colorado)	61	2.65	0.120455
Lutjanus analis (Colorado)	60	2.8	0.127273
Lutjanus analis (Colorado)	59	2.38	0.108182
Lutjanus analis (Colorado)	60	2.55	0.115909
Lutjanus analis (Colorado)	60	2.8	0.127273
Lutjanus analis (Colorado)	65	3.6	0.163636
Lutjanus analis (Colorado)	74	4.6	0.209091
Lutjanus analis (Colorado)	64	3.15	0.143182
Lutjanus analis (Colorado)	62	2.8	0.127273
Lutjanus analis (Colorado)	60	2.8	0.127273
Lutjanus analis (Colorado)	59	2.38	0.108182
Lutjanus analis (Colorado)	66	3.25	0.147727
Lutjanus analis (Colorado)	54	1.8	0.0818182
Lutjanus analis (Colorado)	69	4.43	0.201364
Lutjanus analis (Colorado)	61	2.6	0.118182
Lutjanus analis (Colorado)	51	1.66	0.0754545
Lutjanus analis (Colorado)	63	3.1	0.140909
Lutjanus analis (Colorado)	56.5	2.5	0.113636
Lutjanus analis (Colorado)	54	1.9	0.0863636
Lutjanus analis (Colorado)	61.5	2.8	0.127273
Lutjanus analis (Colorado)	56	1.95	0.0886364
	Total	135.2	6.14545
Fishing data in Banco Chinchorro May 17, 2008				En La Noche
Sample: 4
Size of the boat: 25 Feet MOTOR: 60 hp			Cahuamo	Coordenadas	16456748 E
Number of fishers: 4				Pesquero	2034247 N
Time of departure:17:30 Time of arrival: 23:00 PM				C35
Fishing gear: Fishhook
Fish filet:
Catch
	Length . cm	Weight: kg	CPUE
Lutjanus analis (Colorado)	58	2.25	0.102273
Lutjanus analis (Colorado)	48	1.2	0.0545455
Lutjanus analis (Colorado)	60.5	2.5	0.113636
Lutjanus analis (Colorado)	49.5	1.55	0.0704545
Lutjanus analis (Colorado)	69	4.43	0.201364
Lutjanus analis (Colorado)	59	2.75	0.125
Lutjanus analis (Colorado)	58	2.25	0.102273
Lutjanus analis (Colorado)	75	4.65	0.211364
Lutjanus analis (Colorado)	65	3.35	0.152273
Lutjanus analis (Colorado)	52.5	1.8	0.0818182
Lutjanus analis (Colorado)	69	4.43	0.201364
Lutjanus analis (Colorado)	77	5.19	0.235909
Lutjanus analis (Colorado)	71	4.8	0.218182
Lutjanus analis (Colorado)	52	1.6	0.0727273
Lutjanus analis (Colorado)	68	4.05	0.184091
Lutjanus analis (Colorado)	67.5	4.15	0.188636
Lutjanus analis (Colorado)	66	3.25	0.147727
Lutjanus analis (Colorado)	54	1.8	0.0818182
Lutjanus analis (Colorado)	69.5	4	0.181818
Lutjanus analis (Colorado)	65	3.35	0.152273
Lutjanus analis (Colorado)	56.5	2.2	0.1
Lutjanus analis (Colorado)	60	2.55	0.115909
Lutjanus analis (Colorado)	60	2.8	0.127273
Lutjanus analis (Colorado)	65	3.6	0.163636
Lutjanus analis (Colorado)	74	4.6	0.209091
Lutjanus analis (Colorado)	64	3.15	0.143182
Lutjanus analis (Colorado)	62	2.8	0.127273
Lutjanus analis (Colorado)	60	2.8	0.127273
Lutjanus analis (Colorado)	66.5	3.35	0.152273
Lutjanus analis (Colorado)	61	2.95	0.134091
Lutjanus analis (Colorado)	50	1.25	0.0568182
Lutjanus analis (Colorado)	64.5	3	0.136364
Lutjanus analis (Colorado)	66	3.3	0.15
Lutjanus analis (Colorado)	53.5	1.75	0.0795455
	Total	103.45	4.70227
Fishing data in Banco Chinchorro May 17, 2008				En La Noche
Sample: 5
Size of the boat: 25 Feet MOTOR: 60 hp			Jovi	Coordenadas	16456748 E
Number of fishers: 3				Pesquero	2034247 N
Time of departure:17:30 Time of arrival: 23:00 PM				C35
Fishing gear: Fishhook
Fish filet:
Catch
	Length . cm	Weight: kg	CPUE
Lutjanus analis (Colorado)	56.5	2.5	0.151515
Lutjanus analis (Colorado)	54	1.9	0.115152
Lutjanus analis (Colorado)	61.5	2.8	0.169697
Lutjanus analis (Colorado)	56	1.95	0.118182
Lutjanus analis (Colorado)	48	1.4	0.0848485
Lutjanus analis (Colorado)	59.5	2.8	0.169697
Lutjanus analis (Colorado)	56.5	2.2	0.133333
Lutjanus analis (Colorado)	64	3.55	0.215152
Lutjanus analis (Colorado)	63.5	3	0.181818
Lutjanus analis (Colorado)	64	3.05	0.184848
Lutjanus analis (Colorado)	64.5	3.35	0.20303
Lutjanus analis (Colorado)	64	3.15	0.190909
Lutjanus analis (Colorado)	63	3.1	0.187879
Lutjanus analis (Colorado)	72	4.655	0.282121
Lutjanus analis (Colorado)	68.5	4.35	0.263636
Lutjanus analis (Colorado)	57	2.55	0.154545
Lutjanus analis (Colorado)	60.5	2.55	0.154545
Lutjanus analis (Colorado)	45	1.1	0.0666667
Lutjanus analis (Colorado)	49	1.3	0.0787879
Lutjanus analis (Colorado)	43	1	0.0606061
Lutjanus analis (Colorado)	61	2.65	0.160606
Lutjanus analis (Colorado)	60	2.8	0.169697
Lutjanus analis (Colorado)	73.5	4.85	0.293939
Lutjanus analis (Colorado)	69	4.43	0.268485
Lutjanus analis (Colorado)	64	3	0.181818
Lutjanus analis (Colorado)	53.5	1.85	0.112121
Lutjanus analis (Colorado)	52.5	1.8	0.109091
Lutjanus analis (Colorado)	56	2	0.121212
Lutjanus analis (Colorado)	52.5	1.8	0.109091
Lutjanus analis (Colorado)	59	2.5	0.151515
Lutjanus analis (Colorado)	69	4.43	0.268485
Lutjanus analis (Colorado)	52.5	1.8	0.109091
Lutjanus analis (Colorado)	43	1	0.0606061
Lutjanus analis (Colorado)	61	2.65	0.160606
Lutjanus analis (Colorado)	60	2.8	0.169697
	Total	92.615	5.61303

## Sheet: Hoja4
Fishing data in Banco Chinchorro May 18, 2008						En La Noche
Sample: 1
Size of the boat: 25 Feet MOTOR: 60 hp			Yuca	Coordenadas	16456748 E
Number of fishers: 3				Pesquero	2034247 N
Time of departure:17:30 Time of arrival: 22:00 PM				C35
Fishing gear: Fishhook
Fish filet:
Catch
	Length . cm	Weight: kg	CPUE
Lutjanus analis (Colorado)	56	2.7	0.2
Lutjanus analis (Colorado)	64	3.1	0.22963
Lutjanus analis (Colorado)	59	2.5	0.185185
Lutjanus analis (Colorado)	59	2.4	0.177778
Lutjanus analis (Colorado)	64	3.05	0.225926
Lutjanus analis (Colorado)	52.5	1.8	0.133333
Lutjanus analis (Colorado)	59	2.5	0.185185
Lutjanus analis (Colorado)	69	4.43	0.328148
Lutjanus analis (Colorado)	69	4.43	0.328148
Lutjanus analis (Colorado)	60.5	2.85	0.211111
Lutjanus analis (Colorado)	64	3.2	0.237037
Lutjanus analis (Colorado)	63.5	3.15	0.233333
Lutjanus analis (Colorado)	64	3.2	0.237037
Lutjanus analis (Colorado)	49	1.35	0.1
Lutjanus analis (Colorado)	59	2.5	0.185185
Lutjanus analis (Colorado)	59	2.4	0.177778
Lutjanus analis (Colorado)	64	3.05	0.225926
Lutjanus analis (Colorado)	52	1.7	0.125926
Lutjanus analis (Colorado)	61	2.65	0.196296
Lutjanus analis (Colorado)	64	3.05	0.225926
Lutjanus analis (Colorado)	52	1.7	0.125926
Lutjanus analis (Colorado)	61	2.65	0.196296
Lutjanus analis (Colorado)	60	2.8	0.207407
Lutjanus analis (Colorado)	59	2.38	0.176296
Lutjanus analis (Colorado)	60	2.55	0.188889
Lutjanus analis (Colorado)	60	2.8	0.207407
Lutjanus analis (Colorado)	61.5	2.8	0.207407
Lutjanus analis (Colorado)	56	1.95	0.144444
Lutjanus analis (Colorado)	48	1.4	0.103704
Lutjanus analis (Colorado)	59.5	2.8	0.207407
Lutjanus analis (Colorado)	56.5	2.2	0.162963
Lutjanus analis (Colorado)	64	3.55	0.262963
Lutjanus analis (Colorado)	63.5	3	0.222222
Lutjanus analis (Colorado)	67.5	4.15	0.307407
Lutjanus analis (Colorado)	66	3.25	0.240741
Lutjanus analis (Colorado)	54	1.8	0.133333
Lutjanus analis (Colorado)	69.5	4	0.296296
Lutjanus analis (Colorado)	65	3.35	0.248148
Lutjanus analis (Colorado)	56.5	2.2	0.162963
Lutjanus analis (Colorado)	60	2.55	0.188889
Lutjanus analis (Colorado)	60	2.8	0.207407
Lutjanus analis (Colorado)	65	3.6	0.266667
	Total	116.29	8.61407
Fishing data in Banco Chinchorro May 18, 2008						En La Noche
Sample: 2
Size of the boat: 25 Feet MOTOR: 60 hp			Monito	Coordenadas	16456748 E
Number of fishers: 4				Pesquero	2034247 N
Time of departure:17:30 Time of arrival: 22:00 PM				C35
Fishing gear: Fishhook
Fish filet:
Catch
	Length . cm	Weight: kg	CPUE
Lutjanus analis (Colorado)	60	2.8	0.155556
Lutjanus analis (Colorado)	66.5	3.35	0.186111
Lutjanus analis (Colorado)	61	2.95	0.163889
Lutjanus analis (Colorado)	50	1.25	0.0694444
Lutjanus analis (Colorado)	54	1.8	0.1
Lutjanus analis (Colorado)	52.5	1.8	0.1
Lutjanus analis (Colorado)	59	2.5	0.138889
Lutjanus analis (Colorado)	69	4.43	0.246111
Lutjanus analis (Colorado)	69	4.43	0.246111
Lutjanus analis (Colorado)	65	3	0.166667
Lutjanus analis (Colorado)	62	2.8	0.155556
Lutjanus analis (Colorado)	60	2.55	0.141667
Lutjanus analis (Colorado)	62	2.8	0.155556
Lutjanus analis (Colorado)	60	2.8	0.155556
Lutjanus analis (Colorado)	59	2.38	0.132222
Lutjanus analis (Colorado)	66	3.25	0.180556
Lutjanus analis (Colorado)	54	1.8	0.1
Lutjanus analis (Colorado)	65	3.3	0.183333
Lutjanus analis (Colorado)	62	2.85	0.158333
Lutjanus analis (Colorado)	67	4.05	0.225
Lutjanus analis (Colorado)	67.5	4.15	0.230556
Lutjanus analis (Colorado)	58.5	2.5	0.138889
Lutjanus analis (Colorado)	70.5	4.8	0.266667
Lutjanus analis (Colorado)	54.5	2.35	0.130556
Lutjanus analis (Colorado)	54	1.8	0.1
Lutjanus analis (Colorado)	52	1.6	0.0888889
Lutjanus analis (Colorado)	68	4.05	0.225
Lutjanus analis (Colorado)	69	4.43	0.246111
Lutjanus analis (Colorado)	77	5.19	0.288333
Lutjanus analis (Colorado)	71	4.8	0.266667
Lutjanus analis (Colorado)	52	1.6	0.0888889
Lutjanus analis (Colorado)	52.5	1.8	0.1
Lutjanus analis (Colorado)	56	2	0.111111
Lutjanus analis (Colorado)	59	2.38	0.132222
Lutjanus analis (Colorado)	66	3.25	0.180556
	Total	103.59	5.755
Fishing data in Banco Chinchorro May 18, 2008						En La Noche
Sample: 3
Size of the boat: 25 Feet MOTOR: 60 hp			Cahuamo	Coordenadas	16456748 E
Number of fishers: 4				Pesquero	2034247 N
Time of departure:17:30 Time of arrival: 22:00 PM				C35
Fishing gear: Fishhook
Fish filet:
Catch
	Length . cm	Weight: kg	CPUE
Lutjanus analis (Colorado)	59	2.38	0.132222
Lutjanus analis (Colorado)	66	3.25	0.180556
Lutjanus analis (Colorado)	54	1.8	0.1
Lutjanus analis (Colorado)	69.5	4	0.222222
Lutjanus analis (Colorado)	52	1.6	0.0888889
Lutjanus analis (Colorado)	68	4.05	0.225
Lutjanus analis (Colorado)	52.5	1.8	0.1
Lutjanus analis (Colorado)	56	2	0.111111
Lutjanus analis (Colorado)	52	1.6	0.0888889
Lutjanus analis (Colorado)	68	4.05	0.225
Lutjanus analis (Colorado)	56.5	2.2	0.122222
Lutjanus analis (Colorado)	60	2.55	0.141667
Lutjanus analis (Colorado)	60	2.8	0.155556
Lutjanus analis (Colorado)	65	3.3	0.183333
Lutjanus analis (Colorado)	65	3	0.166667
Lutjanus analis (Colorado)	61	2.65	0.147222
Lutjanus analis (Colorado)	60	2.8	0.155556
Lutjanus analis (Colorado)	59	2.38	0.132222
Lutjanus analis (Colorado)	66	3.25	0.180556
Lutjanus analis (Colorado)	65	3	0.166667
Lutjanus analis (Colorado)	62	2.8	0.155556
Lutjanus analis (Colorado)	60	2.55	0.141667
Lutjanus analis (Colorado)	54.5	2.35	0.130556
Lutjanus analis (Colorado)	54	1.8	0.1
Lutjanus analis (Colorado)	64	3.55	0.197222
Lutjanus analis (Colorado)	63.5	3	0.166667
Lutjanus analis (Colorado)	53.5	1.85	0.102778
Lutjanus analis (Colorado)	65	3.55	0.197222
Lutjanus analis (Colorado)	68	4.05	0.225
Lutjanus analis (Colorado)	67.5	4.15	0.230556
Lutjanus analis (Colorado)	66	3.25	0.180556
Lutjanus analis (Colorado)	54	1.8	0.1
Lutjanus analis (Colorado)	69.5	4	0.222222
	Total	93.16	5.17556
Fishing data in Banco Chinchorro May 18, 2008						En La Noche
Sample: 4
Size of the boat: 25 Feet MOTOR: 60 hp			Jovi	Coordenadas	16456748 E
Number of fishers: 3				Pesquero	2034247 N
Time of departure:17:30 Time of arrival: 22:00 PM				C35
Fishing gear: Fishhook
Fish filet:
Catch
	Length . cm	Weight: kg	CPUE
Lutjanus analis (Colorado)	64	3.1	0.22963
Lutjanus analis (Colorado)	59	2.5	0.185185
Lutjanus analis (Colorado)	59	2.4	0.177778
Lutjanus analis (Colorado)	60	2.8	0.207407
Lutjanus analis (Colorado)	65	3.6	0.266667
Lutjanus analis (Colorado)	74	4.6	0.340741
Lutjanus analis (Colorado)	64	3.15	0.233333
Lutjanus analis (Colorado)	56.5	2.5	0.185185
Lutjanus analis (Colorado)	54	1.9	0.140741
Lutjanus analis (Colorado)	61.5	2.8	0.207407
Lutjanus analis (Colorado)	66.5	3.35	0.248148
Lutjanus analis (Colorado)	61	2.95	0.218519
Lutjanus analis (Colorado)	50	1.25	0.0925926
Lutjanus analis (Colorado)	64.5	3	0.222222
Lutjanus analis (Colorado)	43	1	0.0740741
Lutjanus analis (Colorado)	61	2.65	0.196296
Lutjanus analis (Colorado)	60	2.8	0.207407
Lutjanus analis (Colorado)	74	4.6	0.340741
Lutjanus analis (Colorado)	64	3.15	0.233333
Lutjanus analis (Colorado)	62	2.8	0.207407
Lutjanus analis (Colorado)	60	2.55	0.188889
Lutjanus analis (Colorado)	53.5	1.9	0.140741
Lutjanus analis (Colorado)	51	1.55	0.114815
Lutjanus analis (Colorado)	70.5	4.8	0.355556
Lutjanus analis (Colorado)	52.5	1.8	0.133333
Lutjanus analis (Colorado)	59	2.5	0.185185
Lutjanus analis (Colorado)	69	4.43	0.328148
Lutjanus analis (Colorado)	52.5	1.8	0.133333
Lutjanus analis (Colorado)	65	3.3	0.244444
Lutjanus analis (Colorado)	62	2.85	0.211111
Lutjanus analis (Colorado)	67	4.05	0.3
Lutjanus analis (Colorado)	67.5	4.15	0.307407
	Total	92.58	6.85778

## Sheet: Hoja5
Fishing data in Banco Chinchorro May 19, 2008						En La Noche
Sample: 1
Size of the boat: 25 Feet MOTOR: 60 hp			Yuca	Coordenadas	16456740 E
Number of fishers: 3				Pesquero	2034227 N
Time of departure:17:30 Time of arrival: 22:00 PM				C35
Fishing gear: Fishhook
Fish filet:
Catch
	Length . cm	Weight: kg	CPUE
Lutjanus analis (Colorado)	68	4.05	0.3
Lutjanus analis (Colorado)	52.5	1.8	0.133333
Lutjanus analis (Colorado)	56	2	0.148148
Lutjanus analis (Colorado)	59	2.38	0.176296
Lutjanus analis (Colorado)	66	3.25	0.240741
Lutjanus analis (Colorado)	54	1.8	0.133333
Lutjanus analis (Colorado)	69.5	4	0.296296
Lutjanus analis (Colorado)	52	1.6	0.118519
Lutjanus analis (Colorado)	68	4.05	0.3
Lutjanus analis (Colorado)	64	3.05	0.225926
Lutjanus analis (Colorado)	52	1.7	0.125926
Lutjanus analis (Colorado)	61	2.65	0.196296
Lutjanus analis (Colorado)	64	3.05	0.225926
Lutjanus analis (Colorado)	59	2.4	0.177778
Lutjanus analis (Colorado)	64	3.05	0.225926
Lutjanus analis (Colorado)	52	1.7	0.125926
Lutjanus analis (Colorado)	60	2.55	0.188889
Lutjanus analis (Colorado)	54	1.8	0.133333
Lutjanus analis (Colorado)	69.5	4	0.296296
Lutjanus analis (Colorado)	65	3.35	0.248148
Lutjanus analis (Colorado)	56.5	2.2	0.162963
Lutjanus analis (Colorado)	64	3.55	0.262963
Lutjanus analis (Colorado)	63.5	3	0.222222
Lutjanus analis (Colorado)	53.5	1.85	0.137037
Lutjanus analis (Colorado)	64	3.15	0.233333
Lutjanus analis (Colorado)	62	2.8	0.207407
Lutjanus analis (Colorado)	60	2.8	0.207407
Lutjanus analis (Colorado)	59	2.38	0.176296
Lutjanus analis (Colorado)	66	3.25	0.240741
Lutjanus analis (Colorado)	54	1.8	0.133333
Lutjanus analis (Colorado)	52.5	1.8	0.133333
Lutjanus analis (Colorado)	59	2.5	0.185185
Lutjanus analis (Colorado)	61	2.95	0.218519
Lutjanus analis (Colorado)	50	1.25	0.0925926
Lutjanus analis (Colorado)	54	1.8	0.133333
Lutjanus analis (Colorado)	52.5	1.8	0.133333
Lutjanus analis (Colorado)	59	2.5	0.185185
	Total	95.61	7.08222
Fishing data in Banco Chinchorro May 19, 2008						En La Noche
Sample: 2
Size of the boat: 25 Feet MOTOR: 60 hp			Monito	Coordenadas	16456740 E
Number of fishers: 4				Pesquero	2034227 N
Time of departure:17:30 Time of arrival: 22:00 PM				C35
Fishing gear: Fishhook
Fish filet:
Catch
	Length . cm	Weight: kg	CPUE
Lutjanus analis (Colorado)	56.5	2.5	0.138889
Lutjanus analis (Colorado)	54	1.9	0.105556
Lutjanus analis (Colorado)	61.5	2.8	0.155556
Lutjanus analis (Colorado)	56	1.95	0.108333
Lutjanus analis (Colorado)	48	1.4	0.0777778
Lutjanus analis (Colorado)	59.5	2.8	0.155556
Lutjanus analis (Colorado)	56.5	2.2	0.122222
Lutjanus analis (Colorado)	64	3.55	0.197222
Lutjanus analis (Colorado)	61	2.6	0.144444
Lutjanus analis (Colorado)	51	1.66	0.0922222
Lutjanus analis (Colorado)	63	3.1	0.172222
Lutjanus analis (Colorado)	56.5	2.5	0.138889
Lutjanus analis (Colorado)	54	1.9	0.105556
Lutjanus analis (Colorado)	61.5	2.8	0.155556
Lutjanus analis (Colorado)	56	1.95	0.108333
Lutjanus analis (Colorado)	48	1.4	0.0777778
Lutjanus analis (Colorado)	69.5	4	0.222222
Lutjanus analis (Colorado)	65	3.35	0.186111
Lutjanus analis (Colorado)	56.5	2.2	0.122222
Lutjanus analis (Colorado)	60	2.55	0.141667
Lutjanus analis (Colorado)	60	2.8	0.155556
Lutjanus analis (Colorado)	65	3.6	0.2
Lutjanus analis (Colorado)	74	4.6	0.255556
Lutjanus analis (Colorado)	61.5	2.8	0.155556
Lutjanus analis (Colorado)	56	1.95	0.108333
Lutjanus analis (Colorado)	48	1.4	0.0777778
Lutjanus analis (Colorado)	59.5	2.8	0.155556
Lutjanus analis (Colorado)	69	4.43	0.246111
Lutjanus analis (Colorado)	65	3	0.166667
Lutjanus analis (Colorado)	62	2.8	0.155556
Lutjanus analis (Colorado)	65	3	0.166667
	Total	82.29	4.57167
Fishing data in Banco Chinchorro May 19, 2008						En La Noche
Sample: 3
Size of the boat: 25 Feet MOTOR: 60 hp			Cahuamo	Coordenadas	16456740 E
Number of fishers: 4				Pesquero	2034227 N
Time of departure:17:30 Time of arrival: 22:00 PM				C35
Fishing gear: Fishhook
Fish filet:
Catch
	Length . cm	Weight: kg	CPUE
Lutjanus analis (Colorado)	64	3.55	0.197222
Lutjanus analis (Colorado)	61	2.6	0.144444
Lutjanus analis (Colorado)	51	1.66	0.0922222
Lutjanus analis (Colorado)	63	3.1	0.172222
Lutjanus analis (Colorado)	59	2.4	0.133333
Lutjanus analis (Colorado)	64	3.05	0.169444
Lutjanus analis (Colorado)	52	1.7	0.0944444
Lutjanus analis (Colorado)	61	2.65	0.147222
Lutjanus analis (Colorado)	64	3.05	0.169444
Lutjanus analis (Colorado)	52	1.7	0.0944444
Lutjanus analis (Colorado)	61	2.65	0.147222
Lutjanus analis (Colorado)	60	2.8	0.155556
Lutjanus analis (Colorado)	52.5	1.8	0.1
Lutjanus analis (Colorado)	56	2	0.111111
Lutjanus analis (Colorado)	52.5	1.8	0.1
Lutjanus analis (Colorado)	59	2.5	0.138889
Lutjanus analis (Colorado)	69	4.43	0.246111
Lutjanus analis (Colorado)	52.5	1.8	0.1
Lutjanus analis (Colorado)	59	2.5	0.138889
Lutjanus analis (Colorado)	69	4.43	0.246111
Lutjanus analis (Colorado)	74.5	4.65	0.258333
Lutjanus analis (Colorado)	51	1.65	0.0916667
Lutjanus analis (Colorado)	60.5	2.85	0.158333
Lutjanus analis (Colorado)	57.5	2.2	0.122222
Lutjanus analis (Colorado)	58.5	2.5	0.138889
Lutjanus analis (Colorado)	54	2.35	0.130556
Lutjanus analis (Colorado)	66	3.25	0.180556
Lutjanus analis (Colorado)	64	3.35	0.186111
Lutjanus analis (Colorado)	53	1.85	0.102778
Lutjanus analis (Colorado)	61	2.95	0.163889
Lutjanus analis (Colorado)	50	1.25	0.0694444
Lutjanus analis (Colorado)	64.5	3	0.166667
Lutjanus analis (Colorado)	66	3.3	0.183333
Lutjanus analis (Colorado)	53.5	1.75	0.0972222
	Total	89.07	4.94833
Fishing data in Banco Chinchorro May 19, 2008						En La Noche
Sample: 4
Size of the boat: 25 Feet MOTOR: 60 hp			Jovi	Coordenadas	16456740 E
Number of fishers: 3				Pesquero	2034227 N
Time of departure:17:30 Time of arrival: 22:00 PM				C35
Fishing gear: Fishhook
Fish filet:
Catch
	Length . cm	Weight: kg	CPUE
Lutjanus analis (Colorado)	61	2.95	0.218519
Lutjanus analis (Colorado)	50	1.25	0.0925926
Lutjanus analis (Colorado)	54	1.8	0.133333
Lutjanus analis (Colorado)	52.5	1.8	0.133333
Lutjanus analis (Colorado)	59	2.5	0.185185
Lutjanus analis (Colorado)	65	3	0.222222
Lutjanus analis (Colorado)	62	2.8	0.207407
Lutjanus analis (Colorado)	60	2.55	0.188889
Lutjanus analis (Colorado)	51	1.66	0.122963
Lutjanus analis (Colorado)	63	3.1	0.22963
Lutjanus analis (Colorado)	56.5	2.5	0.185185
Lutjanus analis (Colorado)	64.5	3.25	0.240741
Lutjanus analis (Colorado)	61	2.9	0.214815
Lutjanus analis (Colorado)	63	3.2	0.237037
Lutjanus analis (Colorado)	56	1.95	0.144444
Lutjanus analis (Colorado)	57.5	2.05	0.151852
Lutjanus analis (Colorado)	71	4.43	0.328148
Lutjanus analis (Colorado)	51	1.55	0.114815
Lutjanus analis (Colorado)	70.5	4.8	0.355556
Lutjanus analis (Colorado)	54.5	2.35	0.174074
Lutjanus analis (Colorado)	48	1.2	0.0888889
Lutjanus analis (Colorado)	65	3.3	0.244444
Lutjanus analis (Colorado)	60.5	2.85	0.211111
Lutjanus analis (Colorado)	64	3.2	0.237037
Lutjanus analis (Colorado)	69	4.43	0.328148
Lutjanus analis (Colorado)	65	3	0.222222
Lutjanus analis (Colorado)	62	2.8	0.207407
Lutjanus analis (Colorado)	54	1.8	0.133333
Lutjanus analis (Colorado)	69.5	4	0.296296
Lutjanus analis (Colorado)	52	1.6	0.118519
Lutjanus analis (Colorado)	57	2.55	0.188889
Lutjanus analis (Colorado)	60.5	2.55	0.188889
Lutjanus analis (Colorado)	45	1.1	0.0814815
Lutjanus analis (Colorado)	49	1.3	0.0962963
Lutjanus analis (Colorado)	43	1	0.0740741
Lutjanus analis (Colorado)	51.5	1.6	0.118519
	Total	90.67	6.7163
