# Supplementary material for: Contrast in the density and biomass of fish in a reef system with different fishing intensity in the Mexican Caribbean
Source: PeerJ. 2025 Apr 4;13:e19031. doi: 10.7717/peerj.19031 (PMC11974544; doi:10.7717/peerj.19031)
Supplement: Supplemental Information 1 — Fsh catches by month in the years 2007 and 2008 are presented, in each of the quadrants (C). [file peerj-13-19031-s001.zip › fishery database/PESCANOV2007.xls]

## Sheet: Hoja1
Fishing data in Banco Chinchorro November 16, 2007
Sample: 1
Size of the boat: 25 Feet MOTOR: 60 hp
Number of fishers: 2
Time of departure: 7:00 Time of arrival: 2:00 PM
Fishing gear: spear				C18	472896	2056220
Fish filet:		12	1.71429
Catch
	Length . cm	Weight: kg	CPUE
Epinephelus striatus	53	2.9	0.414286
Epinephelus striatus	59	3.5	0.5
Epinephelus striatus	44.5	1.55	0.221429
Epinephelus striatus	52	2.6	0.371429
Epinephelus striatus	54	1.6	0.228571
Micteroperca bonaci	76	4	0.571429
Micteroperca bonaci	108	17.5	2.5
Micteroperca bonaci	104	16.5	2.35714
Micteroperca bonaci	86.5	9	1.28571
Micteroperca bonaci	90	8.5	1.21429
Micteroperca bonaci	36.5	7.6	1.08571
	Total	75.25	10.75
Fishing data in Banco Chinchorro November 16, 2007
Sample: 2
Size of the boat: 25 Feet MOTOR: 60 hp				C33	463821	2035777
Number of fishers: 3
Time of departure: 7:30 Time of arrival: 2:49 PM
Fishing gear: spear
Fish filet:		4	0.273349
Catch
	Length . cm	Weight: kg	CPUE
Micteroperca bonaci	1.03	13	0.888383
Micteroperca bonaci	96	11.5	0.785877
Micteroperca bonaci	66	3.7	0.252847
Micteroperca bonaci	102	18	1.23007
Micteroperca bonaci	79	8.5	0.580866
Micteroperca bonaci	107	17.5	1.1959
Lachnolaimus maximus	48	1.8	0.123007
Lachnolaimus maximus	53	2.3	0.157175
Lachnolaimus maximus	65	3.25	0.222096
Lachnolaimus maximus	57	3.4	0.232346
Epinephelus striatus	59	2.2	0.150342
Epinephelus striatus	69	6	0.410023
	Total	91.15	6.22893
Fishing data in Banco Chinchorro November 16, 2007
Sample: 3
Size of the boat: 25 Feet MOTOR: 60 hp				C36	461430	2033891
Number of fishers: 3
Time of departure: 8:00 Time of arrival: 2:00 PM
Fishing gear: spear
Fish filet:		7	0.583333
Catch
	Length . cm	Weight: kg	CPUE
Lachnolaimus maximus	57	3.4	0.283333
Lachnolaimus maximus	54.5	2.1	0.175
Lachnolaimus maximus	48	1.4	0.116667
Epinephelus striatus	52	2.4	0.2
Epinephelus striatus	62	5.1	0.425
Epinephelus striatus	51	2.1	0.175
Epinephelus striatus	54	2.4	0.2
Epinephelus striatus	60.7	3.3	0.275
Micteroperca bonaci	86.5	7.6	0.633333
Micteroperca bonaci	48	1.9	0.158333
Micteroperca bonaci	41	1.3	0.108333
	Total	33	2.75
Fishing data in Banco Chinchorro November 16, 2007
Sample: 4				C23	453886	2046440
Size of the boat: 25 Feet MOTOR: 60 hp
Number of fishers: 3
Time of departure: 7:00 Time of arrival: 2:25 PM
Fishing gear: spear
Fish filet:
Catch	Length . cm	Weight: kg	CPUE
Lachnolaimus maximus	40	1.4	0.094382
Lachnolaimus maximus	56	2.2	0.148315
Lachnolaimus maximus	52	1.9	0.12809
Lachnolaimus maximus	53	2.3	0.155056
Epinephelus striatus	48	1.8	0.121348
	Total	9.6	0.647191
Fishing data in Banco Chinchorro November 16, 2007
Sample: 5
Size of the boat: 25 Feet MOTOR: 60 hp				C6	461468	2069317
Number of fishers: 3
Time of departure: 7:00 Time of arrival: 2:30 PM
Fishing gear: spear
Fish filet:
Catch	Length . cm	Weight: kg	CPUE
Micteroperca rubra	54	2	0.133333
	Total	2	0.133333
Fishing data in Banco Chinchorro November 16, 2007
Sample: 6
Size of the boat: 25 Feet MOTOR: 60 hp
Number of fishers: 2
Time of departure: 8:00 Time of arrival: 3:10 PM
Fishing gear: spear				C7	469087	2069485
Fish filet:
Catch	Length . cm	Weight: kg	CPUE
Ocyurus chrysurus	34	0.5	0.0697674
Ocyurus chrysurus	28	0.21	0.0293023
Lutjanus synagris	12	0.2	0.027907
Lutjanus synagris	32	0.6	0.0837209
Lutjanus synagris	27.5	0.3	0.0418605
Lutjanus synagris	25.5	0.27	0.0376744
Lutjanus synagris	29	0.39	0.0544186
Lutjanus synagris	28	0.39	0.0544186
Lutjanus synagris	34	0.79	0.110233
Lutjanus synagris	24	0.4	0.055814
Lutjanus synagris	29	0.45	0.0627907
Lutjanus synagris	30	0.42	0.0586047
Lutjanus synagris	25.5	0.24	0.0334884
Lutjanus synagris	29	0.39	0.0544186
Lutjanus synagris	30	0.4	0.055814
Lutjanus synagris	32	0.41	0.0572093
Lutjanus synagris	22.2	0.2	0.027907
Lutjanus synagris	26	0.25	0.0348837
Lutjanus synagris	24	0.21	0.0293023
Lutjanus synagris	28	0.39	0.0544186
Sphyraena barracuda	47	0.8	0.111628
Sphyraena barracuda	72	2.8	0.390698
Sphyraena barracuda	71	2.425	0.338372
	Total	13.435	1.87465

## Sheet: Hoja2
Fishing data in Banco Chinchorro November 27, 2007
Sample: 1
Size of the boat: 25 Feet MOTOR: 60 hp
Number of fishers: 3				C24	455902	2048569
Time of departure: 9:00 Time of arrival:1 2:30 PM
Fishing gear: spear
Fish filet:12 kg		12	1.71429
Catch
	Length . cm	Weight: kg	CPUE
Sphyraena barracuda	80	2.3	0.328571
Sphyraena barracuda	84	2.6	0.371429
Sphyraena barracuda	77.5	2	0.285714
Sphyraena barracuda	76.5	1.8	0.257143
Sphyraena barracuda	1.04	4.8	0.685714
Sphyraena barracuda	72	2.6	0.371429
Sphyraena barracuda	84	2.6	0.371429
Sphyraena barracuda	69.5	2.9	0.414286
Sphyraena barracuda	70.5	2.55	0.364286
	Total	24.15	3.45
Fishing data in Banco Chinchorro November 27, 2007
Sample: 2
Size of the boat: 25 Feet MOTOR: 60 hp				C10	458349	2063378
Number of fishers: 2
Time of departure: 7:30 Time of arrival:1:10 PM
Fishing gear: spear
Fish filet: 20 kg		20	4.28571
Catch
	Length . cm	Weight: kg	CPUE
Micteroperca bonaci	1.05	13.5	2.89286
Micteroperca bonaci	76	4	0.857143
Micteroperca bonaci	96	13	2.78571
Micteroperca bonaci	91	8.5	1.82143
Lachnolaimus maximus	31.7	0.6	0.128571
Lutjanus griseus	51	1.8	0.385714
	Total	41.4	8.87143
Fishing data in Banco Chinchorro November 27, 2007
Sample: 3
Size of the boat: 25 Feet MOTOR: 60 hp				C21	467238	2051707
Number of fishers: 3
Time of departure: 10:00 Time of arrival:12:30 PM
Fishing gear: spear
Fish filet:
Catch
	Length . cm	Weight: kg	CPUE
Lutjanus apodus	33.9	0.5	0.1
Lutjanus apodus	39.2	0.73	0.146
Lutjanus apodus	29	0.3	0.06
Lutjanus apodus	32	0.39	0.078
Lutjanus apodus	34.5	0.42	0.084
Lutjanus apodus	32	0.65	0.13
Lutjanus apodus	28.6	0.46	0.092
Lutjanus apodus	36.6	0.45	0.09
Lutjanus apodus	32	0.44	0.088
Lutjanus apodus	33	0.53	0.106
Lutjanus apodus	32	0.38	0.076
Lutjanus apodus	29	0.4	0.08
Lutjanus apodus	34	0.45	0.09
Lutjanus apodus	33.6	0.4	0.08
Lutjanus apodus	31.7	0.48	0.096
Lutjanus apodus	37	0.65	0.13
Lutjanus apodus	27	0.3	0.06
Lutjanus apodus	29.4	0.34	0.068
Lutjanus griseus	68	3.6	0.72
	Total	11.87	2.374
Fishing data in Banco Chinchorro November 27, 2007
Sample: 4
Size of the boat: 25 Feet MOTOR: 60 hp				C28	459525	2041753
Number of fishers: 3
Time of departure: 8:00 Time of arrival:2:30 PM
Fishing gear: spear
Fish filet:
Catch
	Length . cm	Weight: kg	CPUE
Lachnolaimus maximus	63	2.9	0.223077
Lachnolaimus maximus	69	3.7	0.284615
Lutjanus analis	60	2.5	0.192308
Micteroperca rubra	78	5.5	0.423077
Lachnolaimus maximus	69	5	0.384615
Lachnolaimus maximus	59	2.5	0.192308
Lachnolaimus maximus	53	2.3	0.176923
Epinephelus striatus	48	1.8	0.138462
Epinephelus guttatus	69	5	0.384615
Epinephelus adscensionis	46	1.4	0.107692
Epinephelus adscensionis	57	1.5	0.115385
Micteroperca tigris	65	4.5	0.346154
	Total	38.6	2.96923
Fishing data in Banco Chinchorro November 27, 2007
Sample: 5
Size of the boat: 25 Feet MOTOR: 60 hp				C32	457919	2035702
Number of fishers: 3
Time of departure: 7:00 Time of arrival 1:30 PM
Fishing gear: spear
Fish filet: 23 kg		23	1.76923
Catch
	Length . cm	Weight: kg	CPUE
Haemulom album	63	2.6	0.2
Lachnolaimus maximus	55	1.86	0.143077
Sphyraena barracuda	68	2.2	0.169231	S/C
Sphyraena barracuda	77.5	2	0.153846
Sphyraena barracuda	76.5	1.8	0.138462
Sphyraena barracuda	1.04	4.8	0.369231
Sphyraena barracuda	72	2.6	0.2
	Total	17.86	1.37385
Fishing data in Banco Chinchorro November 27, 2007
Sample: 6				C32	458909	2038354
Size of the boat: 25 Feet MOTOR: 60 hp
Number of fishers: 3
Time of departure: 7:00 Time of arrival 1:20 PM
Fishing gear: spear
Fish filet:
Catch
	Length . cm	Weight: kg	CPUE
Lutjanus cyanopterus	88	9.5	0.766129
Lachnolaimus maximus	59	2	0.16129
Lachnolaimus maximus	55	2	0.16129
Epinephelus striatus	47	1.45	0.116935
Epinephelus striatus	58	3.6	0.290323
Lutjanus jocu	64	4.45	0.358871
	Total	23	1.85484

## Sheet: Hoja3
Fishing data in Banco Chinchorro November 28, 2007
Sample: 1
Size of the boat: 25 Feet MOTOR: 60 hp				C6	460216	2065750
Number of fishers: 2
Time of departure: 8:00 Time of arrival:1:30 PM
Fishing gear: spear
Fish filet:28 kg		28	5.6
Catch
	Length . cm	Weight: kg	CPUE
Seriola dumerili	115	11.6	2.32
Lachnolaimus maximus	54	2.1	0.42
Lachnolaimus maximus	51	1.8	0.36
Lachnolaimus maximus	44	1.1	0.22
Epinephelus striatus	52	2.4	0.48
Epinephelus striatus	62	5.1	1.02
	Total	24.1	4.82
Fishing data in Banco Chinchorro November 28, 2007
Sample: 2				C26	467499	2046104
Size of the boat: 25 Feet MOTOR: 60 hp
Number of fishers: 2
Time of departure: 9:00 Time of arrival:1:00 PM
Fishing gear: spear
Fish filet:
Catch
	Length . cm	Weight: kg	CPUE
Lutjanus joco	60	2.7	0.675
Epinephelus striatus	82	8.7	2.175
Epinephelus striatus	45	1.5	0.375
Epinephelus striatus	54	2.8	0.7
Epinephelus striatus	48	1.6	0.4
Epinephelus striatus	74	4.9	1.225
Epinephelus striatus	83	6.5	1.625
Epinephelus striatus	53	2.9	0.725
Epinephelus striatus	71	5.3	1.325
	Total	36.9	9.225
Fishing data in Banco Chinchorro November 28, 2007
Sample: 3
Size of the boat: 25 Feet MOTOR: 60 hp				C28	455398	2042238
Number of fishers: 3
Time of departure: 8:00 Time of arrival:12:00 PM
Fishing gear: spear
Fish filet:
Catch
	Length . cm	Weight: kg	CPUE
Lachnolaimus maximus	56.5	2.35	0.29375
Lachnolaimus maximus	54	2.55	0.31875
Lachnolaimus maximus	54	2.1	0.2625
Lachnolaimus maximus	54	2.3	0.2875
Lachnolaimus maximus	46	1.8	0.225
Epinephelus striatus	51	4.4	0.55
Epinephelus striatus	48	1.9	0.2375
Epinephelus striatus	41	1.3	0.1625
	Total	18.7	2.3375
Fishing data in Banco Chinchorro November 28, 2007
Sample: 4
Size of the boat: 25 Feet MOTOR: 60 hp				C29	460160	2040558
Number of fishers: 3
Time of departure: 8:00 Time of arrival:1:00 PM
Fishing gear: spear
Fish filet:
Catch
	Length . cm	Weight: kg	CPUE
Lachnolaimus maximus	38	0.5	0.05
Lachnolaimus maximus	43	1.1	0.11
Balistes vetula	44	1.1	0.11
Balistes vetula	49	1.2	0.12
Balistes vetula	47	1	0.1
Sphyraena barracuda	76.5	1.8	0.18
Sphyraena barracuda	1.04	4.8	0.48
Sphyraena barracuda	79	2.1	0.21
	Total	13.6	1.36
Fishing data in Banco Chinchorro November 28, 2007
Sample: 5
Size of the boat: 25 Feet MOTOR: 60 hp				C25	464605	2049839
Number of fishers: 3
Time of departure: 8:30 Time of arrival:2:00 PM
Fishing gear: spear
Fish filet:
Catch
	Length . cm	Weight: kg	CPUE
Lachnolaimus maximus	59	2.2	0.2
Lachnolaimus maximus	55	1.7	0.154545
Lachnolaimus maximus	40	0.7	0.0636364
Lachnolaimus maximus	65	3.7	0.336364
Lachnolaimus maximus	40	1.4	0.127273
Lachnolaimus maximus	56	2.2	0.2
Lachnolaimus maximus	52	1.9	0.172727
	Total	13.8	1.25455
Fishing data in Banco Chinchorro November 28, 2007
Sample: 6
Size of the boat: 25 Feet MOTOR: 60 hp
Number of fishers: 3				C34	466062	2039101
Time of departure: 7:30 Time of arrival:3:00 PM
Fishing gear: spear
Fish filet:
Catch
	Length . cm	Weight: kg	CPUE
Micteroperca bonaci	58	2.5	0.166667
Micteroperca bonaci	76	4	0.266667
Micteroperca bonaci	96	13	0.866667
Lachnolaimus maximus	40	0.7	0.0466667
Lachnolaimus maximus	65	3.7	0.246667
Lachnolaimus maximus	68	3.5	0.233333
Epinephelus striatus	48	1.8	0.12
Epinephelus striatus	55	1.7	0.113333
	Total	30.9	2.06
Fishing data in Banco Chinchorro November 28, 2007
Sample: 7
Size of the boat: 25 Feet MOTOR: 60 hp
Number of fishers: 3				C33	460160	2036225
Time of departure: 7:30 Time of arrival:3:15 PM
Fishing gear: spear
Fish filet:
Catch	Length . cm	Weight: kg	CPUE
Epinephelus striatus	72	6.9	0.445161
Epinephelus striatus	82	8.3	0.535484
Epinephelus striatus	75	5.3	0.341935
Epinephelus striatus	58	1.9	0.122581
Epinephelus striatus	52	1.4	0.0903226
Epinephelus striatus	43	1	0.0645161
Epinephelus striatus	47	1.7	0.109677
Epinephelus striatus	78	7.5	0.483871
Lachnolaimus maximus	43	1	0.0645161
Lachnolaimus maximus	59	2	0.129032
Lachnolaimus maximus	55	2	0.129032
	Total	39	2.51613
Sample: 8
Size of the boat: 25 Feet MOTOR: 60 hp
Number of fishers: 2				C23	453904	2045824
Time of departure: 7:30 Time of arrival:12:30 PM
Fishing gear: spear
Fish filet: 27 kg		27	5.4
Catch
	Length . cm	Weight: kg	CPUE
Micteroperca bonaci	92	13.3	2.66
Lutjanus griseus	35	0.4	0.08
Lutjanus griseus	34	0.4	0.08
Lutjanus griseus	37	0.53	0.106
Lutjanus griseus	31.5	0.37	0.074
Lutjanus griseus	35	0.41	0.082
Lutjanus griseus	37	0.54	0.108
Lutjanus griseus	39	0.6	0.12
Lutjanus griseus	34	0.41	0.082
Lutjanus griseus	33	0.35	0.07
Lutjanus griseus	36	0.45	0.09
Epinephelus striatus	78	7.5	1.5
Epinephelus guttatus	53.5	2	0.4
	Total	27.26	5.452

## Sheet: Hoja4
Fishing data in Banco Chinchorro November 29, 2007
Sample: 1
Size of the boat: 25 Feet MOTOR: 60 hp				C2	463877	2073425
Number of fishers: 3
Time of departure: 8:00 Time of arrival:12:30 PM
Fishing gear: spear
Fish filet:
Catch
	Length . cm	Weight: kg	CPUE
Sphyraena barracuda	67	2	0.285714
Sphyraena barracuda	67	2.1	0.3
Sphyraena barracuda	67	2	0.285714
Sphyraena barracuda	69	2.2	0.314286
Sphyraena barracuda	72	2.8	0.4
Sphyraena barracuda	71	2.425	0.346429
	Total	13.525	1.93214
Fishing data in Banco Chinchorro November 29, 2007
Sample: 2
Size of the boat: 25 Feet MOTOR: 60 hp				C26	465595	2046310
Number of fishers: 3
Time of departure: 8:00 Time of arrival:1:30 PM
Fishing gear: spear
Fish filet:
Catch
	Length . cm	Weight: kg	CPUE	LG furcal
Lachnolaimus maximus	73	3.8	0.345455
Lachnolaimus maximus	55	2.1	0.190909
Lachnolaimus maximus	53	2.1	0.190909
Lachnolaimus maximus	54	2.15	0.195455
Lachnolaimus maximus	72	4.5	0.409091	65
Lachnolaimus maximus	53	1	0.0909091	47
Lachnolaimus maximus	51	1.5	0.136364	47
Lachnolaimus maximus	41	1	0.0909091	37
Lachnolaimus maximus	38	1	0.0909091	33.5
Lachnolaimus maximus	38	0.9	0.0818182	34.5
Lachnolaimus maximus	61	2.5	0.227273	54
Latjanus analis	51	1.3	0.118182
Latjanus analis	51	1.3	0.118182
Haemulom album	53	1.6	0.145455
Lachnolaimus maximus	53	2.3	0.209091
Epinephelus striatus	48	1.8	0.163636
Lachnolaimus maximus	40	1.4	0.127273
Lachnolaimus maximus	56	2.2	0.2
	Total	34.45	3.13182
Fishing data in Banco Chinchorro November 29, 2007
Sample: 3
Size of the boat: 25 Feet MOTOR: 60 hp
Number of fishers: 3				C29	460216	2040931
Time of departure: 7:00 Time of arrival:2:30 PM
Fishing gear: spear
Fish filet:
Catch	Length . cm	Weight: kg	CPUE
Haemulom album	57	2.3	0.153333
Haemulom album	52	1.3	0.0866667
Haemulom album	60	2.7	0.18
Haemulom album	54	1.7	0.113333
Epinephelus striatus	46	1.1	0.0733333
Balistes vetula	57	2.3	0.153333
Lachnolaimus maximus	35	0.65	0.0433333
Lachnolaimus maximus	40	1.4	0.0933333
Lachnolaimus maximus	56	2.2	0.146667
Lachnolaimus maximus	52	1.9	0.126667
Lachnolaimus maximus	53	2.3	0.153333
	Total	19.85	1.32333
Fishing data in Banco Chinchorro November 29, 2007
Sample: 4				C25	462177	2048775
Size of the boat: 25 Feet MOTOR: 60 hp
Number of fishers: 3
Time of departure: 7:00 Time of arrival:3:00 PM
Fishing gear: spear
Fish filet:
Catch
	Length . cm	Weight: kg	CPUE
Lutjanus analis	56	1.5	0.09375
Latjanus analis	51	1.3	0.08125
Micteroperca bonaci	76	4	0.25
Micteroperca bonaci	70	3.5	0.21875
	Total	10.3	0.64375

## Sheet: Hoja5
Fishing data in Banco Chinchorro November 15, 2007
Sample: 1
Size of the boat: 25 Feet MOTOR: 60 hp				C10	459273	2060966
Number of fishers: 2
Time of departure: 10:00 Time of arrival:2:00 PM
Fishing gear: spear
Fish filet: 15 kg		15	3.75
Catch
	Length . cm	Weight: kg	CPUE
Sphyraena barracuda	85	3	0.75
Sphyraena barracuda	91	3.5	0.875	S/C
Sphyraena barracuda	78	2.3	0.575
Sphyraena barracuda	65.8	1.1	0.275
Sphyraena barracuda	58	0.8	0.2
Ocyurus chrysurus	34	0.38	0.095
Ocyurus chrysurus	27.5	0.38	0.095
Ocyurus chrysurus	39.7	0.5	0.125
Lutjanus griseus	34	0.5	0.125
Lutjanus griseus	24.5	0.2	0.05
Lutjanus analis	26.5	0.25	0.0625
Lutjanus analis	65	3.2	0.8
Lutjanus analis	53.5	2	0.5
Lutjanus analis	52	1.5	0.375
Gerres cinereus	27	0.2	0.05
Gerres cinereus	26	0.16	0.04
	Total	19.97	4.9925
Fishing data in Banco Chinchorro November 15, 2007
Sample: 2
Size of the boat: 25 Feet MOTOR: 60 hp			C33	463933	2035852
Number of fishers: 2
Time of departure: 8:00 Time of arrival:1:30 PM
Fishing gear: spear
Fish filet: 5 kg		5	0.909091
Catch
	Length . cm	Weight: kg	CPUE
Micteroperca bonaci	79	8.5	1.54545
Micteroperca bonaci	73	4.5	0.818182
Epinephelus striatus	53	2.9	0.527273
Epinephelus striatus	59	3.5	0.636364
Epinephelus striatus	44.5	1.55	0.281818
Epinephelus striatus	83.5	9.5	1.72727
Lachnolaimus maximus	55	2.1	0.381818
Lachnolaimus maximus	53	2.1	0.381818
Lachnolaimus maximus	54	2.15	0.390909
Lachnolaimus maximus	38.5	0.9	0.163636
Lachnolaimus maximus	39.5	0.95	0.172727
	Total	38.65	7.02727
Fishing data in Banco Chinchorro November 15, 2007
Sample: 3
Size of the boat: 25 Feet MOTOR: 60 hp			C26	466921	2048756
Number of fishers: 4
Time of departure: 9:00 Time of arrival:2:10 PM
Fishing gear: spear
Fish filet:
Catch
	Length . cm	Weight: kg	CPUE
Epinephelus striatus	43	1	0.0645161
Epinephelus striatus	47	1.7	0.109677
Epinephelus striatus	78	7.5	0.483871
Epinephelus guttatus	53.5	2	0.129032
Epinephelus guttatus	69	5	0.322581
Epinephelus adscensionis	46	1.4	0.0903226
Epinephelus adscensionis	57	1.5	0.0967742
Micteroperca tigris	65	4.5	0.290323
Albula vulpes	46	1.1	0.0709677
Epinephelus striatus	65	2.27	0.146452
	Total	27.97	1.80452
Fishing data in Banco Chinchorro November 15, 2007
Sample: 4				C34	465296	2037420
Size of the boat: 25 Feet MOTOR: 60 hp
Number of fishers: 2
Time of departure: 7:00 Time of arrival:3:00 PM
Fishing gear: spear
Fish filet: 13 kg		13	1.625
Catch	Length . cm	Weight: kg	CPUE
Micteroperca rubra	103	12.5	1.5625
Micteroperca rubra	92	10	1.25
Micteroperca rubra	65	3	0.375
Epinephelus guttatus	64	3.5	0.4375
Lachnolaimus maximus	59	2	0.25
Lachnolaimus maximus	55	2	0.25
	Total	33	4.125
Sample: 5
Size of the boat: 25 Feet MOTOR: 60 hp			C2	461841	2070251
Number of fishers: 3
Time of departure: 7:00 Time of arrival:2:10 PM
Fishing gear: spear
Fish filet:
Catch
	Length . cm	Weight: kg	CPUE
Rachycentron canadum	102	6	0.418605	Esmedregal (Checar)
	Total	6	0.418605
Sample: 5
Size of the boat: 25 Feet MOTOR: 60 hp
Number of fishers: 3			C33	464287	2039138
Time of departure: 7:00 Time of arrival:2:30 PM
Fishing gear: spear
Fish filet:
Catch
	Length . cm	Weight: kg	CPUE
Epinephelus striatus	47	1.45	0.0966667
Epinephelus striatus	58	3.6	0.24
Lutjanus jocu	64	4.45	0.296667
	Total	9.5	0.633333
