# Supplementary material for: Contrast in the density and biomass of fish in a reef system with different fishing intensity in the Mexican Caribbean
Source: PeerJ. 2025 Apr 4;13:e19031. doi: 10.7717/peerj.19031 (PMC11974544; doi:10.7717/peerj.19031)
Supplement: Supplemental Information 1 — Fsh catches by month in the years 2007 and 2008 are presented, in each of the quadrants (C). [file peerj-13-19031-s001.zip › fishery database/PESCAOCTUBRE2007.xls]

## Sheet: Hoja1
Fishing data in Banco Chinchorro October 21, 2007
Sample: 1
Size of the boat: 25 Feet MOTOR: 60 hp						C32	456963	2038119
Number of fishers: 3
Time of departure: 8:00 Time of arrival: 3:10 PM
Fishing gear: spear
Fish filet:4 kg	Xcochin	4		0.27907
Catch
	Length . cm	Weight: kg		CPUE (kg/pes/hr)
Lutjanus analis	100	2.1		0.146512
Lachnolaimus maximus	53	2.24		0.156279
Lachnolaimus maximus	57	2.45		0.17093
Lachnolaimus maximus	50	1.75		0.122093
Lachnolaimus maximus	54	2.55		0.177907
Lachnolaimus maximus	54	2.1		0.146512
Lachnolaimus maximus	54	2.1		0.146512
Epinephelus striatus	55	2.4		0.167442
Epinephelus striatus	82	8.7		0.606977
Epinephelus striatus	45	1.5		0.104651
Micteroperca rubra	96	11.5		0.802326
Micteroperca bonaci	102	18		1.25581
Sphyraena barracuda	47	1.8	S/cabeza	0.125581
Sphyraena barracuda	59	1.5	S/cabeza	0.104651
Sphyraena barracuda	61	1.5	S/cabeza	0.104651
Sphyraena barracuda	72	2.51	S/cabeza	0.175116
	Total	64.7		4.51395
Sample: 2
Size of the boat: 25 Feet MOTOR: 60 hp
Number of fishers: 3
Time of departure: 8:30 Time of arrival: 3:00 PM
Fishing gear: Fishhook						C31	454738	2039225
Fish filet:
Catch
	Length . cm	Weight: kg		CPUE (kg/pes/hr)
Lutjanus analis	100	2.1		0.161538
Lutjanus vivanus	36	0.5		0.0384615
Lutjanus vivanus	39	0.6		0.0461538
Lutjanus vivanus	31	0.35		0.0269231
Lutjanus vivanus	40	0.6		0.0461538
Lutjanus vivanus	35	0.48		0.0369231
Lutjanus vivanus	31	0.3		0.0230769
Lutjanus vivanus	34	0.45		0.0346154
Lutjanus vivanus	32	0.32		0.0246154
Lutjanus vivanus	31.5	0.37		0.0284615
Lutjanus vivanus	32	0.38		0.0292308
Lutjanus vivanus	40	0.75		0.0576923
Lutjanus vivanus	28	0.2		0.0153846
Lutjanus vivanus	35.5	0.55		0.0423077
Lutjanus vivanus	32	0.3		0.0230769
Lutjanus vivanus	32	0.32		0.0246154
Lutjanus vivanus	31.5	0.37		0.0284615
Lutjanus vivanus	32	0.38		0.0292308
Lutjanus vivanus	25	0.25		0.0192308
Lutjanus vivanus	34	0.4		0.0307692
Lutjanus vivanus	29	0.18		0.0138462
Lutjanus vivanus	34	0.4		0.0307692
Lutjanus vivanus	40	0.7		0.0538462
Lutjanus vivanus	28	0.3		0.0230769
Lutjanus vivanus	34	0.47		0.0361538
Lutjanus vivanus	24	0.25		0.0192308
Lutjanus vivanus	25.5	0.2		0.0153846
Lutjanus vivanus	33	0.45		0.0346154
Lutjanus vivanus	32	0.4		0.0307692
Epinephelus guttatus	40	1		0.0769231
Sphyraena barracuda	54	1.1	S/cabeza	0.0846154
Sphyraena barracuda	59	1.8	S/cabeza	0.138462
	Total	17.22		1.32462
Sample: 3
Size of the boat: 25 Feet MOTOR: 60 hp
Number of fishers: 3
Time of departure: 8:30 Time of arrival: 2:30 PM						C35	459562	2034719
Fishing gear: spear
Fish filet:42.7kg	Xcochin	42.7		3.55833
Catch	Length . cm	Weight: kg		CPUE (kg/pes/hr)
Sphyraena barracuda	59	1.8	S/cabeza	0.15
Sphyraena barracuda	75	3.1	S/cabeza	0.258333
Sphyraena barracuda	68	2.2	S/cabeza	0.183333
Lutjanus griseus	46	1.55		0.129167
Lutjanus griseus	43	1.2		0.1
Lutjanus griseus	47	1.65		0.1375
Haemulon album	43	1.45	S/cabeza	0.120833
Haemulon album	44	1.5	S/cabeza	0.125
Haemulon album	51	2.1	S/cabeza	0.175
Lutjanus analis	50	1.55		0.129167
Lutjanus analis	56	2		0.166667
Lutjanus analis	53	1.85		0.154167
Epinephelus striatus	62	3.7		0.308333
Epinephelus striatus	55	2.4		0.2
Epinephelus striatus	56	2.6		0.216667
Lachnolaimus maximus	48	1.8		0.15
Lachnolaimus maximus	53	2.3		0.191667
Lachnolaimus maximus	65	3.25		0.270833
Lachnolaimus maximus	55	2.2		0.183333
Lachnolaimus maximus	57	2.5		0.208333
	Total	42.7		3.55833
Sample: 4
Size of the boat: 25 Feet MOTOR: 60 hp
Number of fishers: 3						C29	461926	2042598
Time of departure: 9:00 Time of arrival: 2:30 PM
Fishing gear: spear
Fish filet: 12 kg	Xcochin	12		1.09091
Catch	Length . cm	Weight: kg		CPUE (kg/pes/hr)
Sphyraena barracuda	59	1.8	S/cabeza	0.163636
Epinephelus striatus	41	1.3		0.118182
Epinephelus striatus	47	1.8		0.163636
Epinephelus striatus	42.5	1.2		0.109091
Lachnolaimus maximus	48	1.7		0.154545
Lachnolaimus maximus	73	3.8		0.345455
Lachnolaimus maximus	55	2.1		0.190909
Lachnolaimus maximus	53	2.1		0.190909
	Total	15.8		1.43636

## Sheet: Hoja2
Fishing data in Banco Chinchorro October 22, 2007
Sample: 1
Size of the boat: 25 Feet MOTOR: 60 hp
Number of fishers: 4
Time of departure: 7:00 Time of arrival: 2:30 PM					C28	455470	2044520
Fishing gear: spear
Fish filet:5 kg	Chancay	5		0.222222
Catch
	Length . cm	Weight: kg		CPUE (kg/pes/hr)
Lutjanus griseus	56	2.75		0.122222
Lutjanus griseus	52	2.5		0.111111
Lutjanus griseus	46	1.55		0.0688889
Epinephelus striatus	63	3.5		0.155556
Epinephelus striatus	58.5	2.7		0.12
Mycteroperca bonaci	84.5	8		0.355556
Mycteroperca bonaci	72	4.3		0.191111
Mycteroperca rubra	59	2.4		0.106667
Epinephelus striatus	58.5	2.5		0.111111
Epinephelus striatus	49.5	1.5		0.0666667
Lutjanus analis	41	1		0.0444444
Lutjanus analis	44	1.5		0.0666667
	Total	34.2		1.52
Sample: 2
Size of the boat: 25 Feet MOTOR: 60 hp
Number of fishers: 3					C2	464497	2074419
Time of departure: 7:00 Time of arrival: 1:30 PM
Fishing gear: spear
Fish filet:
Catch
	Length . cm	Weight: kg		CPUE (kg/pes/hr)
Lachnolaimus maximus	56	1.8		0.138462
Lachnolaimus maximus	62.5	3		0.230769
Lachnolaimus maximus	59.5	2.5		0.192308
Lachnolaimus maximus	52	1.7		0.130769
Lachnolaimus maximus	51	1.5		0.115385
Epinephelus striatus	61	2.8		0.215385
Epinephelus striatus	53	1.9		0.146154
Epinephelus striatus	48	1.5		0.115385
Epinephelus guttatus	62	2.9		0.223077
Epinephelus guttatus	63.5	3.2		0.246154
Lutjanus analis	49	1.55		0.119231
Epinephelus fulvus	41	1.2		0.0923077
Epinephelus fulvus	39	0.85		0.0653846
Haemulon album	29	0.51	S/cabeza	0.0392308
Haemulon album	30	0.56	S/cabeza	0.0430769
	Total	27.47		2.11308
Sample: 3
Size of the boat: 25 Feet MOTOR: 60 hp						C29	463488	2041285
Number of fishers: 4
Time of departure: 7:30 Time of arrival: 2:00 PM
Fishing gear: spear
Fish filet: 4.4 kg	Xcochin	4.4		0.225641
Catch
	Length . cm	Weight: kg		CPUE (kg/pes/hr)
Lutjanus analis	50	1.55		0.0794872
Lutjanus analis	56	2		0.102564
Lutjanus analis	53	1.85		0.0948718
Lutjanus apodus	51	1.8		0.0923077
Micteroperca bonaci	98	8.5		0.435897
Epinephelus striatus	48	1.5		0.0769231
Lachnolaimus maximus	50	1.6		0.0820513
Lachnolaimus maximus	47	1.3		0.0666667
	Total	20.1		1.03077
Sample: 4
Size of the boat: 25 Feet MOTOR: 60 hp						C3	469515	2074378
Number of fishers: 3
Time of departure: 7:30 Time of arrival: 2:10 PM
Fishing gear: spear
Fish filet: 5 kg	Xcochin	5		0.375
Catch
	Length . cm	Weight: kg		CPUE (kg/pes/hr)
Epinephelus striatus	70	5.7		0.4275
Epinephelus striatus	67	4.1		0.307503
Lachnolaimus maximus	50	1.6		0.120001
	Total	11.4		0.855009
Sample: 5
Size of the boat: 25 Feet MOTOR: 60 hp
Number of fishers: 3						C10	458815	2064798
Time of departure: 7:30 Time of arrival: 3:00 PM
Fishing gear: Fishhook
Fish filet:
Catch
	Length . cm	Weight: kg			CPUE (kg/pes/hr)
Lutjanus vivanus	41	0.65	huachinango ojo amarillo		0.0433333
Lutjanus vivanus	36	0.55			0.0366667
Lutjanus vivanus	34	0.45			0.03
Lutjanus vivanus	42	0.85			0.0566667
Lutjanus vivanus	41	0.77			0.0513333
Lutjanus vivanus	37	0.62			0.0413333
Lutjanus vivanus	49	1.35			0.09
Lutjanus vivanus	35	0.55			0.0366667
Lutjanus vivanus	25	0.2			0.0133333
Lutjanus vivanus	44	1			0.0666667
Lutjanus vivanus	36	0.55			0.0366667
Lutjanus vivanus	34	0.45			0.03
Lutjanus vivanus	44	1			0.0666667
Lutjanus buccanella	30	0.42			0.028
Lutjanus buccanella	38	0.98			0.0653333
Lutjanus buccanella	31	0.45			0.03
Lutjanus buccanella	29	0.35	huachinango aleta nagra		0.0233333
Lutjanus buccanella	31	0.4			0.0266667
Lutjanus buccanella	32	0.45			0.03
Lutjanus buccanella	30	0.42			0.028
Lutjanus buccanella	38	0.98			0.0653333
Lutjanus buccanella	31	0.45			0.03
Lutjanus buccanella	45	1.25			0.0833333
Lutjanus buccanella	37	0.75			0.05
	Total	15.89			1.05933

## Sheet: Hoja3
Fishing data in Banco Chinchorro October 23, 2007
Sample: 1					C30	466957	2041036
Size of the boat: 25 Feet MOTOR: 60 hp
Number of fishers: 3
Time of departure: 8:00 Time of arrival: 2:30 PM
Fishing gear: spear
Fish filet: 10 kg	Chancay	10	0.769231
Catch
	Length . cm	Weight: kg	CPUE (kg/pes/hr)
Lachnolaimus maximus	30	0.53	0.0407692
Lachnolaimus maximus	35	0.87	0.0669231
Lachnolaimus maximus	49	1.8	0.138462
Lachnolaimus maximus	56	2.2	0.169231
Lachnolaimus maximus	52	1.9	0.146154
Epinephelus striatus	56	2.45	0.188462
Epinephelus striatus	65	4.45	0.342308
Epinephelus guttatus	44.5	1.5	0.115385
Micteroperca bonaci	102	18	1.38462
Micteroperca bonaci	53.5	2	0.153846
Micteroperca bonaci	69	5	0.384615
Micteroperca rubra	96	11.5	0.884615
	Total	52.2	4.01538
Sample: 2
Size of the boat: 25 Feet MOTOR: 60 hp				C27	454240	2042999
Number of fishers: 3
Time of departure: 8:00 Time of arrival: 3:00 PM
Fishing gear: spear
Fish filet: 5 kg	Chan Cay	5	0.357143
Catch
	Length . cm	Weight: kg	CPUE (kg/pes/hr)
Lachnolaimus maximus	57	3	0.214286
Lachnolaimus maximus	56	2.2	0.157143
Lachnolaimus maximus	52	1.9	0.135714
Lachnolaimus maximus	59	2	0.142857
Lachnolaimus maximus	55	2	0.142857
Lachnolaimus maximus	54	2.2	0.157143
Lachnolaimus maximus	56	2.4	0.171429
Lutjanus synagris	30	0.4	0.0285714
Lutjanus synagris	32	0.41	0.0292857
Lutjanus synagris	22.2	0.2	0.0142857
Lutjanus synagris	26	0.25	0.0178571
Micteroperca bonaci	75	5.2	0.371429
Micteroperca bonaci	76	6.2	0.442857
Micteroperca bonaci	66	4.5	0.321429
Micteroperca bonaci	54	2	0.142857
Micteroperca bonaci	57	2.2	0.157143
Micteroperca bonaci	78	6.4	0.457143
Epinephelus fulvus	41	1.2	0.0857143
Epinephelus fulvus	39	0.85	0.0607143
	Total	45.51	3.25071
Sample: 3
Size of the boat: 25 Feet MOTOR: 60 hp
Number of fishers: 3				C18	473399	2056850
Time of departure: 7:00 Time of arrival: 3:20 PM
Fishing gear: Fishhook
Fish filet:
Catch
	Length . cm	Weight: kg	CPUE (kg/pes/hr)
Lutjanus vivanus	39	0.62	0.0372
Lutjanus vivanus	37	0.48	0.0288
Lutjanus vivanus	28	0.17	0.0102
Lutjanus vivanus	26.5	0.17	0.0102
Lutjanus vivanus	29	0.18	0.0108
Lutjanus vivanus	40	0.68	0.0408
Lutjanus vivanus	42	1.25	0.075
Lutjanus vivanus	44	1	0.06
Lutjanus vivanus	39	0.6	0.036
Lutjanus vivanus	38	0.55	0.033
Lutjanus vivanus	35	0.55	0.033
Lutjanus vivanus	35	0.6	0.036
Lutjanus vivanus	34	0.42	0.0252
Lutjanus vivanus	32	0.35	0.021
Lutjanus vivanus	34	0.4	0.024
Lutjanus vivanus	29	0.18	0.0108
Lutjanus vivanus	34	0.4	0.024
Lutjanus vivanus	40	0.7	0.042
Lutjanus vivanus	32	0.45	0.027
Lutjanus vivanus	35	0.5	0.03
Lutjanus vivanus	43	0.8	0.048
Lutjanus vivanus	41	0.75	0.045
Lutjanus vivanus	35	0.5	0.03
Lutjanus vivanus	40	0.75	0.045
Lutjanus vivanus	34	0.4	0.024
Lutjanus vivanus	43	0.9	0.054
Lutjanus vivanus	37	0.55	0.033
Lutjanus vivanus	47	0.75	0.045
Lutjanus vivanus	36	0.57	0.0342
Lutjanus vivanus	35	0.5	0.03
Lutjanus vivanus	43	0.9	0.054
Lutjanus vivanus	36	0.55	0.033
Lutjanus vivanus	44	0.97	0.0582
Lutjanus vivanus	31	0.35	0.021
Lutjanus vivanus	40	0.7	0.042
Lutjanus vivanus	34	0.5	0.03
Lutjanus vivanus	39	0.7	0.042
Lutjanus vivanus	40	0.95	0.057
Lutjanus vivanus	37	0.55	0.033
Lutjanus vivanus	34	0.5	0.03
Lutjanus vivanus	32	0.4	0.024
Lutjanus vivanus	29	0.3	0.018
Lutjanus vivanus	26	0.2	0.012
Lutjanus vivanus	33	0.45	0.027
Lutjanus vivanus	32	0.33	0.0198
Lutjanus vivanus	28	0.3	0.018
Lutjanus vivanus	36	0.5	0.03
Lutjanus vivanus	30	0.25	0.015
Lutjanus vivanus	37	0.55	0.033
Lutjanus vivanus	26	0.2	0.012
Lutjanus vivanus	24	0.15	0.009
Lutjanus vivanus	29	0.2	0.012
Lutjanus vivanus	29	0.25	0.015
Lutjanus vivanus	36	0.17	0.0102
Lutjanus vivanus	34	0.4	0.024
Lutjanus vivanus	29	0.18	0.0108
	Total	28.22	1.6932
Sample: 4
Size of the boat: 25 Feet MOTOR: 60 hp				C7	468906	2065586
Number of fishers: 3
Time of departure: 7:00 Time of arrival: 3:00 PM
Fishing gear: spear
Fish filet: 4 kg	Xcochin	4	0.25
Catch
	Length . cm	Weight: kg	CPUE (kg/pes/hr)
Lachnolaimus maximus	30	0.53	0.033125
Lachnolaimus maximus	57	2.95	0.184375
Lachnolaimus maximus	59	2.1	0.13125
Lachnolaimus maximus	55	1.9	0.11875
Lachnolaimus maximus	65	3.25	0.203125
Epinephelus striatus	51	2.3	0.14375
Epinephelus striatus	62	5.1	0.31875
Epinephelus striatus	51	2.1	0.13125
Epinephelus striatus	51	4.4	0.275
Micteroperca bonaci	48	1.6	0.1
Micteroperca bonaci	74	4.9	0.30625
	Total	31.13	1.94563

## Sheet: Hoja4
Fishing data in Banco Chinchorro October 24, 2007					C2	462976	2071779
Sample: 1
Size of the boat: 25 Feet MOTOR: 60 hp
Number of fishers: 3
Time of departure: 8:30 Time of arrival: 3:00 PM
Fishing gear: spear
Fish filet:
Catch
	Length . cm	Weight: kg	CPUE (kg/pes/hr)
Mycteroperca bonaci	1.2	19	1.46154
Epinephelus striatus	63	4.1	0.315385
Epinephelus striatus	62	3.7	0.284615
Epinephelus striatus	54	2.3	0.176923
Epinephelus striatus	56	2.6	0.2
Mycteroperca rubra	75	5.2	0.4
Mycteroperca rubra	76	6.2	0.476923
Lachnolaimus maximus	44	1	0.0769231
Lachnolaimus maximus	39	0.7	0.0538462
Lachnolaimus maximus	55	2.2	0.169231
Lachnolaimus maximus	57	2.5	0.192308
	Total	49.5	3.80769
Sample: 2
Size of the boat: 25 Feet MOTOR: 60 hp				C24	459341	2045556
Number of fishers: 3
Time of departure: 7:00 Time of arrival: 3:00 PM
Fishing gear: spear
Fish filet:
Catch
	Length . cm	Weight: kg	CPUE (kg/pes/hr)
Lutjanus analis	63	2.8	0.175
Lutjanus analis	58	2.1	0.13125
Epinephelus striatus	55	2.1	0.13125
Epinephelus striatus	65	4.1	0.25625
Epinephelus striatus	63	3.5	0.21875
Lachnolaimus maximus	52	1.6	0.1
Lachnolaimus maximus	54	1.8	0.1125
	Total	18	1.125
Sample: 3
Size of the boat: 25 Feet MOTOR: 60 hp
Number of fishers: 3					C32	458622	2037041
Time of departure: 9:00 Time of arrival: 1:00 PM
Fishing gear: spear
Fish filet: 7 kg	Xcochin	7		0.875
Catch	Length . cm	Weight: kg
				CPUE (kg/pes/hr)
Lachnolaimus maximus	50.5	1.5		0.1875
Lachnolaimus maximus	62	2.9		0.3625
Epinephelus striatus	48	1.5		0.1875
Epinephelus guttatus	62	2.9		0.3625
Sphyraena barracuda	65	1.5	S/cabeza	0.1875
Sphyraena barracuda	58	1.3	S/cabeza	0.1625
		11.6		1.45

## Sheet: Hoja5
Fishing data in Banco Chinchorro October 25, 2007
Sample: 1
Size of the boat: 25 Feet MOTOR: 60 hp					C14	475804	2064867
Number of fishers: 3
Time of departure: 8:00 Time of arrival: 1:30 PM
Fishing gear: spear
Fish filet: 2 kg	Chancay	2		0.181818
Catch
	Length . cm	Weight: kg		CPUE (kg/pes/hr)
Sphyraena barracuda	85	3.8	S/cabeza	0.345455
Sphyraena barracuda	65	1.5	S/cabeza	0.136364
Epinephelus guttatus	63.5	3.2		0.290909
Micteroperca bonaci	81	4.8		0.436364
	Total	13.3		1.20909
Sample: 2
Size of the boat: 25 Feet MOTOR: 60 hp
Number of fishers: 4
Time of departure: 7:20 Time of arrival: 2:15 PM					C15	456037	2055855
Fishing gear: spear
Fish filet:
Catch
	Length . cm	Weight: kg		CPUE (kg/pes/hr)
Epinephelus striatus	49.5	1.5		0.0722892
Epinephelus striatus	67	4.2		0.202412
Lutjanus mohogoni	52	1.7		0.0819285
Lutjanus mohogoni	49	1.3		0.0626512
Lutjanus mohogoni	54	2		0.0963865
Mycteroperca bonaci	73	4.5		0.21687
Mycteroperca bonaci	70	7.5		0.361449
Lutjanus analis	54	1.9		0.0915671
Lutjanus analis	66	3.3		0.159038
	Total	27.9		1.34459
Sample: 3
Size of the boat: 25 Feet MOTOR: 60 hp
Number of fishers: 3					C6	461442	2068641
Time of departure: 8:20 Time of arrival: 3:15 PM
Fishing gear: spear
Fish filet:
Catch
	Length . cm	Weight: kg		CPUE (kg/pes/hr)
Lachnolaimus maximus	52	1.9		0.134118
Lachnolaimus maximus	53	2.3		0.162353
Epinephelus striatus	48	1.8		0.127059
Sphyraena barracuda	68	2.2	S/cabeza	0.155294
Sphyraena barracuda	61	1.9	S/cabeza	0.134118
	Total	10.1		0.712941
Sample: 4
Size of the boat: 25 Feet MOTOR: 60 hp
Number of fishers: 3					C19	456009	2052178
Time of departure: 8:00 Time of arrival: 2:45 PM
Fishing gear: spear
Fish filet: 4.9 kg	Xcochin	4.9		0.362963
Catch	Length . cm	Weight: kg		CPUE (kg/pes/hr)
Epinephelus striatus	51	2.3		0.17037
Epinephelus striatus	82	8.7		0.644444
Lachnolaimus maximus	73	3.8		0.281481
Lachnolaimus maximus	55	2.1		0.155556
	Total	16.9		1.25185
